# Supplementary material for: IFITM1 and IFITM3 cooperate to restrict virus entry in endolysosomes
Source: bioRxiv. 2025 Jun 1:2025.06.01.657267. Preprint. [Version 1] doi: 10.1101/2025.06.01.657267 (PMC12478411; doi:10.1101/2025.06.01.657267)
Supplement: Supplement 2 [file media-2.xlsx]

## Sheet: Filer for prot with Abund val
Accession	Description	Marked as	Gene Symbol	# PSMs	# Unique Peptides	MW [kDa]	Coverage [%]	Abundance: Rep 1, Control	Abundance: Rep 2, Control	Abundance: Rep 1, Wildtype	Abundance: Rep 2, Wildtype	Abundance: Rep 1, G95L	Abundance: Rep 2, G95L	Count	Abundance Ratio: (Rep 1, Wildtype) / (Rep 1, Control)	Abundance Ratio: (Rep 1, G95L) / (Rep 1, Control)	Abundance Ratio: (Rep 1, G95L) / (Rep 1, Wildtype)	Abundance Ratio: (Rep 2, Wildtype) / (Rep 2, Control)	Abundance Ratio: (Rep 2, G95L) / (Rep 2, Control)	Abundance Ratio: (Rep 2, G95L) / (Rep 2, Wildtype)	Modifications	KEGG Pathways	WikiPathways
E7EX17	Eukaryotic translation initiation factor 4B OS=Homo sapiens GN=EIF4B PE=1 SV=1		EIF4B	372	11	69.7	38	1.04656e+09	2.35541e+09	1.56202e+09	1.54407e+09	1.62459e+09	2.03856e+09	6	1.212	1.437	1.182	0.752	0.795	1.149			Translation Factors; Interferon type I signaling pathways; Focal Adhesion-PI3K-Akt-mTOR-signaling pathway
A0A075B6S2	Protein IGKV2D-29 (Fragment) OS=Homo sapiens GN=IGKV2D-29 PE=1 SV=1		IGKV2D-29	355	3	13.1	19	3.1394e+10	3.04214e+10	2.77895e+10	2.94372e+10	3.06733e+10	3.0015e+10	6	0.722	0.687	0.928	0.928	0.972	1.006
F8VP89	Eukaryotic translation initiation factor 4B (Fragment) OS=Homo sapiens GN=EIF4B PE=1 SV=1			281	1	31.2	49	70565.6	851221	217451	267307	316309	721705	6	2.622	3.207	1.223	0.326	0.817	2.504			Focal Adhesion-PI3K-Akt-mTOR-signaling pathway
P07900	Heat shock protein HSP 90-alpha OS=Homo sapiens GN=HSP90AA1 PE=1 SV=5		HSP90AA1	277	18	84.6	39	2.22228e+08	3.13709e+08	9.90744e+08	8.45391e+08	1.526e+09	1386633299	6	4.551	5.749	1.355	2.527	4.107	1.604		Protein processing in endoplasmic reticulum; Progesterone-mediated oocyte maturation; PI3K-Akt signaling pathway; Prostate cancer; NOD-like receptor signaling pathway; Antigen processing and presentation; Estrogen signaling pathway; Pathways in cancer	NRF2 pathway; Nucleotide-binding Oligomerization Domain (NOD) pathway; Constitutive Androstane Receptor Pathway; Corticotropin-releasing hormone signaling pathway; TNF alpha Signaling Pathway; Focal Adhesion-PI3K-Akt-mTOR-signaling pathway; Aryl Hydrocarbon Receptor Pathway; VEGFA-VEGFR2 Signaling Pathway; Aryl Hydrocarbon Receptor; EBV LMP1 signaling
P49327	Fatty acid synthase OS=Homo sapiens GN=FASN PE=1 SV=3		FASN	250	59	273.3	34	9.54377e+07	1.11746e+08	2.95356e+08	2.95607e+08	4.18351e+08	3.03453e+08	6	2.2	2.344	1.281	2.085	2.311	0.999		AMPK signaling pathway; Fatty acid metabolism; Insulin signaling pathway; Metabolic pathways; Fatty acid biosynthesis	Liver X Receptor Pathway; Fatty Acid Biosynthesis; Sterol Regulatory Element-Binding Proteins (SREBP) signalling; SREBF and miR33 in cholesterol and lipid homeostasis; Angiopoietin Like Protein 8 Regulatory Pathway; AMP-activated Protein Kinase (AMPK) Signaling
P63173	60S ribosomal protein L38 OS=Homo sapiens GN=RPL38 PE=1 SV=2		RPL38	250	7	8.2	53	1.6096e+09	1.89246e+09	1.7335e+09	1.63759e+09	2.19611e+09	2.28479e+09	6	0.958	0.969	1.052	0.713	1.027	1.441		Ribosome	Cytoplasmic Ribosomal Proteins; Mesodermal Commitment Pathway
P08238	Heat shock protein HSP 90-beta OS=Homo sapiens GN=HSP90AB1 PE=1 SV=4		HSP90AB1	229	16	83.2	44	1.12077e+08	1.32215e+08	3.35939e+08	2.78873e+08	4.65736e+08	431569736	6	3.057	2.712	1.315	2.341	3.155	1.47		Antigen processing and presentation; Protein processing in endoplasmic reticulum; Progesterone-mediated oocyte maturation; PI3K-Akt signaling pathway; Prostate cancer; NOD-like receptor signaling pathway; Estrogen signaling pathway; Pathways in cancer	NRF2 pathway; Focal Adhesion-PI3K-Akt-mTOR-signaling pathway
P48643	T-complex protein 1 subunit epsilon OS=Homo sapiens GN=CCT5 PE=1 SV=1		CCT5	222	26	59.6	55	2.22191e+08	4.14334e+08	4.36905e+08	4.09302e+08	5.27187e+08	6.08636e+08	6	1.886	1.545	1.004	0.959	1.335	1.339
P07437	Tubulin beta chain OS=Homo sapiens GN=TUBB PE=1 SV=2		TUBB	212	4	49.6	57	9.05615e+07	1.22255e+08	2.2246e+08	235062244	2.54121e+08	2.38172e+08	6	1.749	1.406	0.889	1.885	1.937	1.085		Pathogenic Escherichia coli infection; Phagosome; Gap junction	Parkin-Ubiquitin Proteasomal System pathway; Pathogenic Escherichia coli infection
P78347	General transcription factor II-I OS=Homo sapiens GN=GTF2I PE=1 SV=2		GTF2I	205	36	112.3	40	2.83869e+08	3.49316e+08	2.40292e+08	2.70767e+08	3.68877e+08	3.00981e+08	6	0.723	1.082	1.541	0.925	0.942	1.081		Basal transcription factors; Herpes simplex infection; cGMP-PKG signaling pathway	B Cell Receptor Signaling Pathway
P68371	Tubulin beta-4B chain OS=Homo sapiens GN=TUBB4B PE=1 SV=1		TUBB4B	203	1	49.8	57	2.24759e+08	3.88503e+08	6.11223e+08	7.18139e+08	9.7112e+08	8.3051e+08	6	2.224	3.029	1.414	1.739	1.701	1.023		Gap junction; Phagosome; Pathogenic Escherichia coli infection	Pathogenic Escherichia coli infection; Parkin-Ubiquitin Proteasomal System pathway
O75688	Protein phosphatase 1B OS=Homo sapiens GN=PPM1B PE=1 SV=1		PPM1B	201	13	52.6	43	3.26495e+08	6.22786e+08	4.08958e+08	5.01866e+08	5.98554e+08	5.79091e+08	6	0.963	1.264	1.459	0.88	0.971	1.115		MAPK signaling pathway	MAPK Signaling Pathway
P11142	Heat shock cognate 71 kDa protein OS=Homo sapiens GN=HSPA8 PE=1 SV=1		HSPA8	199	20	70.9	43	1.78241e+08	3.11259e+08	4.45468e+08	4.34882e+08	7.61336e+08	6.14567e+08	6	2.168	3.599	1.479	1.737	2.25	1.354		Toxoplasmosis; Spliceosome; Endocytosis; Antigen processing and presentation; Influenza A; Protein processing in endoplasmic reticulum; Epstein-Barr virus infection; Estrogen signaling pathway; Legionellosis; Measles; MAPK signaling pathway; Longevity regulating pathway - multiple species	Parkin-Ubiquitin Proteasomal System pathway; MAPK Signaling Pathway; Exercise-induced Circadian Regulation
P10809	60 kDa heat shock protein, mitochondrial OS=Homo sapiens GN=HSPD1 PE=1 SV=2		HSPD1	197	23	61	47	1.40412e+08	2.3478e+08	4.45678e+08	5.53799e+08	669605809	5.64777e+08	6	2.61	3.604	1.349	2.783	2.313	0.88		RNA degradation; Legionellosis; Type I diabetes mellitus; Tuberculosis	Sudden Infant Death Syndrome (SIDS) Susceptibility Pathways; Apoptosis-related network due to altered Notch3 in ovarian cancer
P68104	Elongation factor 1-alpha 1 OS=Homo sapiens GN=EEF1A1 PE=1 SV=1		EEF1A1	183	5	50.1	48	5.73203e+08	9.55204e+08	1.02525e+09	8.71617e+08	1.14277e+09	1.03094e+09	6	1.565	1.459	1.228	1.033	1.267	1.307		RNA transport; Legionellosis	Translation Factors
Q9BVA1	Tubulin beta-2B chain OS=Homo sapiens GN=TUBB2B PE=1 SV=1		TUBB2B	163	2	49.9	42			1.47672e+06	1.66456e+06	3.0586e+06	1.98685e+06	4	100	100	1.742	100	100	1.107		Gap junction; Phagosome; Pathogenic Escherichia coli infection	Pathogenic Escherichia coli infection; Parkin-Ubiquitin Proteasomal System pathway
P35637	RNA-binding protein FUS OS=Homo sapiens GN=FUS PE=1 SV=1		FUS	163	6	53.4	19	2.95114e+08	4.41733e+08	3.45325e+08	4.88637e+08	5.57871e+08	5.26346e+08	6	0.751	1.104	1.366	1.027	0.999	1.011		Transcriptional misregulation in cancer	mRNA Processing
P04350	Tubulin beta-4A chain OS=Homo sapiens GN=TUBB4A PE=1 SV=2		TUBB4A	156	2	49.6	55	633393	1.11586e+06	4.7308e+06	2.41378e+06	4.59754e+06	4.03963e+06	6	6.354	5.194	0.817	2.247	3.488	1.552		Gap junction; Phagosome; Pathogenic Escherichia coli infection	Parkin-Ubiquitin Proteasomal System pathway; Pathogenic Escherichia coli infection
A0A0G2JIW1	Heat shock 70 kDa protein 1B OS=Homo sapiens GN=HSPA1B PE=1 SV=1			148	21	70.1	49	1.19608e+08	1.4796e+08	3.56749e+08	2.72521e+08	4.53115e+08	2.92276e+08	6	2.367	3.023	1.113	2.312	2.226	0.967
P55060	Exportin-2 OS=Homo sapiens GN=CSE1L PE=1 SV=3		CSE1L	148	25	110.3	38	5.80725e+07	1.09261e+08	1.41769e+08	1.39687e+08	1.62473e+08	1.68588e+08	6	1.709	1.84	1.248	1.182	1.377	1.152	Acetyl [N-Term]
P61978	Heterogeneous nuclear ribonucleoprotein K OS=Homo sapiens GN=HNRNPK PE=1 SV=1		HNRNPK	141	16	50.9	40	2.04476e+08	3.3071e+08	5.66404e+08	5.42192e+08	4.97291e+08	7.71645e+08	6	2.146	1.685	0.906	1.691	2.265	1.357		MicroRNAs in cancer; Spliceosome; Viral carcinogenesis; Herpes simplex infection	mRNA Processing
Q71U36	Tubulin alpha-1A chain OS=Homo sapiens GN=TUBA1A PE=1 SV=1		TUBA1A	135	5	50.1	36	2.71642e+08	3.94452e+08	5.4842e+08	6.66918e+08	8.452e+08	6.91714e+08	6	2.159	2.127	1.132	1.813	1.862	0.934		Phagosome; Pathogenic Escherichia coli infection; Apoptosis; Gap junction	Parkin-Ubiquitin Proteasomal System pathway; Pathogenic Escherichia coli infection
P68366	Tubulin alpha-4A chain OS=Homo sapiens GN=TUBA4A PE=1 SV=1		TUBA4A	134	2	49.9	27	4.7544e+07	6.39447e+07	7.75915e+07	8.4833e+07	1.13034e+08	114034773	6	1.388	1.701	1.225	1.378	1.718	1.246		Apoptosis; Gap junction; Phagosome; Pathogenic Escherichia coli infection	Pathogenic Escherichia coli infection; Parkin-Ubiquitin Proteasomal System pathway
Q05639	Elongation factor 1-alpha 2 OS=Homo sapiens GN=EEF1A2 PE=1 SV=1		EEF1A2	132	4	50.4	38	2.82623e+06	8993025	1.28454e+07	10296601	1.34131e+07	13854735	6	2.15	1.969	0.89	1.17	1.404	1.146		Legionellosis; RNA transport	Translation Factors
A0A0C4DG89	Probable ATP-dependent RNA helicase DDX46 OS=Homo sapiens GN=DDX46 PE=1 SV=1		DDX46	131	31	117.4	31	1.60885e+08	1.8098e+08	1.71865e+08	2.40249e+08	2.87421e+08	2.28831e+08	6	0.943	1.258	1.289	1.375	1.211	0.921
P14625	Endoplasmin OS=Homo sapiens GN=HSP90B1 PE=1 SV=1		HSP90B1	131	23	92.4	35	2.9604e+07	6.92272e+07	1.10231e+08	1.22684e+08	1.95954e+08	1.88332e+08	6	2.912	4.34	1.449	2.021	2.945	1.51		Thyroid hormone synthesis; Pathways in cancer; PI3K-Akt signaling pathway; Protein processing in endoplasmic reticulum; Estrogen signaling pathway; Prostate cancer	Focal Adhesion-PI3K-Akt-mTOR-signaling pathway; Photodynamic therapy-induced unfolded protein response; Sudden Infant Death Syndrome (SIDS) Susceptibility Pathways
Q8NC51	Plasminogen activator inhibitor 1 RNA-binding protein OS=Homo sapiens GN=SERBP1 PE=1 SV=2		SERBP1	123	21	44.9	43	1.46289e+08	2.30508e+08	2.21777e+08	2.20389e+08	240211317	2.16805e+08	6	1.465	1.278	1.286	1.149	0.958	0.821			Apoptosis-related network due to altered Notch3 in ovarian cancer
P42704	Leucine-rich PPR motif-containing protein, mitochondrial OS=Homo sapiens GN=LRPPRC PE=1 SV=3		LRPPRC	120	31	157.8	28	4.95221e+07	5.73668e+07	9.36802e+07	1.00824e+08	1.28685e+08	1.12002e+08	6	1.391	1.657	1.163	1.732	1.736	0.976
Q14974	Importin subunit beta-1 OS=Homo sapiens GN=KPNB1 PE=1 SV=2		KPNB1	115	20	97.1	31	5.64152e+07	6.50359e+07	1.05565e+08	9.65763e+07	1.26702e+08	1.15971e+08	6	1.894	1.995	1.142	1.46	1.503	1.096	Acetyl [N-Term]	RNA transport	Sterol Regulatory Element-Binding Proteins (SREBP) signalling
P55072	Transitional endoplasmic reticulum ATPase OS=Homo sapiens GN=VCP PE=1 SV=4		VCP	114	23	89.3	43	8.94835e+07	1.51887e+08	1.46296e+08	1.32779e+08	1.525e+08	1.31239e+08	6	1.272	1.161	1.01	0.898	0.787	1.038		Protein processing in endoplasmic reticulum; Legionellosis
P11021	78 kDa glucose-regulated protein OS=Homo sapiens GN=HSPA5 PE=1 SV=2		HSPA5	113	16	72.3	32	5.20475e+07	8.87272e+07	1.28334e+08	1.23376e+08	1.93706e+08	159902766	6	2.725	3.889	1.326	1.699	2.148	1.276		Protein processing in endoplasmic reticulum; Antigen processing and presentation; Protein export; Thyroid hormone synthesis; Prion diseases	Apoptosis-related network due to altered Notch3 in ovarian cancer; MAPK Signaling Pathway; Photodynamic therapy-induced unfolded protein response; Parkin-Ubiquitin Proteasomal System pathway
Q9Y383	Putative RNA-binding protein Luc7-like 2 OS=Homo sapiens GN=LUC7L2 PE=1 SV=2		LUC7L2	112	7	46.5	30	2.02316e+08	2.89652e+08	2.15358e+08	2.75177e+08	3.41276e+08	3.27967e+08	6	0.711	0.893	1.307	0.879	0.848	1.064
P26368	Splicing factor U2AF 65 kDa subunit OS=Homo sapiens GN=U2AF2 PE=1 SV=4		U2AF2	109	10	53.5	30	2.71015e+08	356365222	2.76379e+08	3.01943e+08	3.26831e+08	3.34205e+08	6	0.973	0.805	0.849	0.861	0.738	0.829		Spliceosome	mRNA Processing
Q15208	Serine/threonine-protein kinase 38 OS=Homo sapiens GN=STK38 PE=1 SV=1		STK38	108	14	54.2	41	1.96068e+08	2.52541e+08	2.25091e+08	2.30371e+08	2.65104e+08	2.64832e+08	6	1.035	1.179	1	1.084	1.184	1.096			Interactome of polycomb repressive complex 2 (PRC2)
P17987	T-complex protein 1 subunit alpha OS=Homo sapiens GN=TCP1 PE=1 SV=1		TCP1	100	16	60.3	45	4.42856e+07	7.82888e+07	9.68702e+07	1.01399e+08	1.23317e+08	1.11172e+08	6	1.574	1.764	1.091	1.357	1.374	1.04	Acetyl [N-Term]
P50991	T-complex protein 1 subunit delta OS=Homo sapiens GN=CCT4 PE=1 SV=4		CCT4	100	15	57.9	41	96063661	1.16096e+08	1.43212e+08	1.59803e+08	2.24621e+08	2.02067e+08	6	1.407	1.542	1.435	1.326	1.492	1.114
P46783	40S ribosomal protein S10 OS=Homo sapiens GN=RPS10 PE=1 SV=1		RPS10	100	6	18.9	38	2.26239e+08	2.51782e+08	2.42632e+08	2.53429e+08	3.26996e+08	3.35832e+08	6	0.903	0.992	1.093	0.937	1.11	1.138		Ribosome	Cytoplasmic Ribosomal Proteins
P40227	T-complex protein 1 subunit zeta OS=Homo sapiens GN=CCT6A PE=1 SV=3		CCT6A	98	13	58	28	6.26599e+07	9.22535e+07	9.78524e+07	1.03958e+08	1.24055e+08	1.00796e+08	6	1.461	1.924	1.095	1.096	1.097	1.057
P23284	Peptidyl-prolyl cis-trans isomerase B OS=Homo sapiens GN=PPIB PE=1 SV=2		PPIB	98	13	23.7	51	2.59083e+08	3.62537e+08	2.84438e+08	3.05531e+08	3.52303e+08	3.68005e+08	6	1.328	1.549	1.158	0.944	1.17	1.14			Prolactin Signaling Pathway
P13639	Elongation factor 2 OS=Homo sapiens GN=EEF2 PE=1 SV=4		EEF2	97	21	95.3	28	2.43781e+07	4.49827e+07	1.77613e+08	1.69738e+08	2.4212e+08	2.93772e+08	6	5.495	7.157	1.191	4.035	6.025	1.596		Oxytocin signaling pathway; AMPK signaling pathway	Translation Factors; AMP-activated Protein Kinase (AMPK) Signaling; Brain-Derived Neurotrophic Factor (BDNF) signaling pathway
P06576	ATP synthase subunit beta, mitochondrial OS=Homo sapiens GN=ATP5B PE=1 SV=3		ATP5B	93	20	56.5	56	6.52866e+07	9.83637e+07	1.22605e+08	1.23787e+08	1.57227e+08	1.25868e+08	6	2.056	2.073	1.134	1.277	1.334	1.05		Oxidative phosphorylation; Huntington's disease; Alzheimer's disease; Metabolic pathways; Parkinson's disease	Oxidative phosphorylation; Electron Transport Chain
Q01844	RNA-binding protein EWS OS=Homo sapiens GN=EWSR1 PE=1 SV=1		EWSR1	93	9	68.4	16	1.43173e+08	2.36284e+08	1.84994e+08	2.31805e+08	2.62986e+08	2.6261e+08	6	1.117	1.4	1.236	1.036	1.058	0.958		Transcriptional misregulation in cancer
P46782	40S ribosomal protein S5 OS=Homo sapiens GN=RPS5 PE=1 SV=4		RPS5	93	5	22.9	42	4.16858e+07	1.40584e+08	1.58854e+08	1.20257e+08	1.21855e+08	1.83224e+08	6	1.878	2.36	0.906	0.885	1.157	1.419	Acetyl [N-Term]	Ribosome	Cytoplasmic Ribosomal Proteins
A0A0A0MR66	RNA binding motif protein 10, isoform CRA_d OS=Homo sapiens GN=RBM10 PE=1 SV=1		RBM10	92	22	110.3	26	6.64873e+07	1.27447e+08	6.77121e+07	7.07882e+07	8.62812e+07	9.91869e+07	6	1.016	1.236	1.328	0.639	0.853	1.348
P60709	Actin, cytoplasmic 1 OS=Homo sapiens GN=ACTB PE=1 SV=1		ACTB	90	4	41.7	40	9.47125e+07	1.27615e+08	1.58209e+08	1.7581e+08	2.08066e+08	1.90089e+08	6	1.398	1.669	1.296	1.29	1.441	1.074		Rap1 signaling pathway; Leukocyte transendothelial migration; Pathogenic Escherichia coli infection; Salmonella infection; Shigellosis; Apoptosis; Influenza A; Oxytocin signaling pathway; Bacterial invasion of epithelial cells; Dilated cardiomyopathy; Regulation of actin cytoskeleton; Arrhythmogenic right ventricular cardiomyopathy (ARVC); Proteoglycans in cancer; Platelet activation; Phagosome; …	Arrhythmogenic Right Ventricular Cardiomyopathy; Focal Adhesion; Regulation of Actin Cytoskeleton; Pathogenic Escherichia coli infection; Fas Ligand (FasL) pathway and Stress induction of Heat Shock Proteins (HSP) regulation; Myometrial Relaxation and Contraction Pathways; Common Pathways Underlying Drug Addiction
E9PB61	THO complex subunit 4 OS=Homo sapiens GN=ALYREF PE=1 SV=1		ALYREF	87	8	27.5	44	1.42632e+08	243503282	1.2543e+08	1.3864e+08	1.48799e+08	185714863	6	0.807	0.763	1.02	0.628	0.671	1.276		Herpes simplex infection; mRNA surveillance pathway; RNA transport; Spliceosome
P49411	Elongation factor Tu, mitochondrial OS=Homo sapiens GN=TUFM PE=1 SV=2		TUFM	82	15	49.5	39	3.23864e+07	7.36113e+07	1.08748e+08	1.1498e+08	1.59419e+08	1.53084e+08	6	2.565	3.903	1.326	1.61	1.978	1.325
P09874	Poly [ADP-ribose] polymerase 1 OS=Homo sapiens GN=PARP1 PE=1 SV=4		PARP1	81	23	113	27	7.01372e+07	6.25516e+07	5.87326e+07	5.89577e+07	8.54215e+07	8.27233e+07	6	0.762	1.011	1.353	1.113	1.348	1.227		Apoptosis; NF-kappa B signaling pathway; Base excision repair	Corticotropin-releasing hormone signaling pathway; NAD+ biosynthetic pathways; NAD metabolism, sirtuins and aging; Fas Ligand (FasL) pathway and Stress induction of Heat Shock Proteins (HSP) regulation; NAD+ metabolism; Nanoparticle triggered regulated necrosis
Q9BUA3	Uncharacterized protein C11orf84 OS=Homo sapiens GN=C11orf84 PE=1 SV=3		C11orf84	79	12	41	51	5.69223e+07	9.05676e+07	6.14017e+07	6.6231e+07	7.87609e+07	9.07868e+07	6	1.017	1.131	1.245	0.656	0.874	1.327
Q16630	Cleavage and polyadenylation specificity factor subunit 6 OS=Homo sapiens GN=CPSF6 PE=1 SV=2		CPSF6	78	10	59.2	21	5.19477e+07	8.36737e+07	7.27878e+07	8.44194e+07	1.05704e+08	1.11619e+08	6	0.86	0.937	1.134	0.991	0.985	0.915		mRNA surveillance pathway
O14744	Protein arginine N-methyltransferase 5 OS=Homo sapiens GN=PRMT5 PE=1 SV=4		PRMT5	77	20	72.6	41	1.4639e+08	2.83801e+08	9.1141e+07	9.42388e+07	1.02533e+08	8.71638e+07	6	0.453	0.655	1.309	0.449	0.391	0.908		RNA transport
Q14498	RNA-binding protein 39 OS=Homo sapiens GN=RBM39 PE=1 SV=2		RBM39	77	3	59.3	28	1.46646e+08	148241106	9.18718e+07	1.23626e+08	1.31355e+08	1.36688e+08	6	0.578	0.636	1.101	0.897	0.937	1.032			mRNA Processing
P78371	T-complex protein 1 subunit beta OS=Homo sapiens GN=CCT2 PE=1 SV=4		CCT2	76	20	57.5	45	4.48265e+07	4.25969e+07	62676844	7.09827e+07	101810428	8.23793e+07	6	1.53	1.846	1.497	1.745	1.687	0.992
Q96CT7	Coiled-coil domain-containing protein 124 OS=Homo sapiens GN=CCDC124 PE=1 SV=1		CCDC124	76	11	25.8	45	1.18459e+08	1.29634e+08	1.12608e+08	1.5154e+08	1.61556e+08	1.58384e+08	6	0.955	1.096	1.344	1.181	1.132	0.988
P05141	ADP/ATP translocase 2 OS=Homo sapiens GN=SLC25A5 PE=1 SV=7		SLC25A5	76	3	32.8	35	1.60069e+08	2.26586e+08	2.2935e+08	2.46586e+08	2.96619e+08	2.80039e+08	6	1.203	1.485	1.119	1.117	1.144	1.028		Calcium signaling pathway; cGMP-PKG signaling pathway; HTLV-I infection; Parkinson's disease; Huntington's disease	Electron Transport Chain
J3KPP4	Cisplatin resistance-associated overexpressed protein, isoform CRA_b OS=Homo sapiens GN=LUC7L3 PE=1 SV=1		LUC7L3	75	9	58.2	20	8.65934e+07	1.91114e+08	9.89971e+07	8.82149e+07	1.22571e+08	116554198	6	1.072	1.126	1.05	0.798	0.864	1.159	Acetyl [N-Term]
O43809	Cleavage and polyadenylation specificity factor subunit 5 OS=Homo sapiens GN=NUDT21 PE=1 SV=1		NUDT21	74	8	26.2	47	1.24062e+08	1.7953e+08	1.41825e+08	1.49439e+08	1.54254e+08	1.49635e+08	6	0.778	0.898	0.961	0.997	0.97	1.045		mRNA surveillance pathway	mRNA Processing
Q15233	Non-POU domain-containing octamer-binding protein OS=Homo sapiens GN=NONO PE=1 SV=4		NONO	74	10	54.2	26	3.73382e+07	8.67114e+07	5.71731e+07	6.67645e+07	6.9385e+07	7.49549e+07	6	1.477	1.298	0.989	0.741	1.068	1.374			mRNA Processing
Q8WWY3	U4/U6 small nuclear ribonucleoprotein Prp31 OS=Homo sapiens GN=PRPF31 PE=1 SV=2		PRPF31	71	14	55.4	40	5.49674e+07	1.3092e+08	7.1329e+07	6.74198e+07	1.03519e+08	1.2977e+08	6	1.308	1.453	1.194	0.619	0.928	1.367		Spliceosome
P12236	ADP/ATP translocase 3 OS=Homo sapiens GN=SLC25A6 PE=1 SV=4		SLC25A6	71	1	32.8	35	6.8692e+06	9.91697e+06	1.10266e+07	1.12002e+07	1.33064e+07	1.39937e+07	6	1.413	1.494	1.057	1.161	1.289	1.11		HTLV-I infection; Parkinson's disease; cGMP-PKG signaling pathway; Calcium signaling pathway; Influenza A; Huntington's disease	Electron Transport Chain
P25705	ATP synthase subunit alpha, mitochondrial OS=Homo sapiens GN=ATP5A1 PE=1 SV=1		ATP5A1	70	12	59.7	29	8.23171e+07	1.28029e+08	1.29204e+08	1.35103e+08	1.81982e+08	156018205	6	1.283	1.838	1.255	1.163	1.217	1.021		Oxidative phosphorylation; Huntington's disease; Alzheimer's disease; Metabolic pathways; Parkinson's disease	Oxidative phosphorylation; Electron Transport Chain
P49368	T-complex protein 1 subunit gamma OS=Homo sapiens GN=CCT3 PE=1 SV=4		CCT3	69	15	60.5	32	6.18391e+07	8.93521e+07	1.02228e+08	9.62359e+07	1.52874e+08	1.48439e+08	6	1.362	1.788	1.431	1.131	1.254	1.07
G3XAC6	RNA-binding protein 39 OS=Homo sapiens GN=RBM39 PE=1 SV=1		RBM39	68	1	48	32	2.1954e+06	1.62008e+06	2.09786e+06	3.28494e+06	4.11828e+06	921086	6	0.813	1.342	1.651	2.107	0.548	0.26			mRNA Processing
Q9BUF5	Tubulin beta-6 chain OS=Homo sapiens GN=TUBB6 PE=1 SV=1		TUBB6	68	3	49.8	28							0								Phagosome; Pathogenic Escherichia coli infection; Gap junction	Parkin-Ubiquitin Proteasomal System pathway; Pathogenic Escherichia coli infection
P68032	Actin, alpha cardiac muscle 1 OS=Homo sapiens GN=ACTC1 PE=1 SV=1		ACTC1	68	1	42	25	5.08261e+06	8989648	7227533	8733775	12228060	9946342	6	1.21	1.721	1.423	1.009	1.066	1.056		Dilated cardiomyopathy; Hypertrophic cardiomyopathy (HCM); Adrenergic signaling in cardiomyocytes; Cardiac muscle contraction	Striated Muscle Contraction; Cardiac Progenitor Differentiation; Myometrial Relaxation and Contraction Pathways
P62081	40S ribosomal protein S7 OS=Homo sapiens GN=RPS7 PE=1 SV=1		RPS7	68	7	22.1	37	1.47954e+08	1.52722e+08	1.12738e+08	1.15795e+08	1.43435e+08	1.48558e+08	6	0.719	0.754	1.136	0.859	1.11	1.293		Ribosome	Cytoplasmic Ribosomal Proteins
O43175	D-3-phosphoglycerate dehydrogenase OS=Homo sapiens GN=PHGDH PE=1 SV=4		PHGDH	67	11	56.6	29	5.49767e+07	8.23493e+07	1.27201e+08	1.08633e+08	1.49479e+08	1.40746e+08	6	2.229	1.921	0.966	1.308	1.48	1.117		Carbon metabolism; Biosynthesis of amino acids; Metabolic pathways; Glycine, serine and threonine metabolism	Trans-sulfuration and one carbon metabolism
E9PS44	Interferon-induced transmembrane protein 3 OS=Homo sapiens GN=IFITM3 PE=1 SV=1			63	2	12.2	40	547584	743794	1.5445e+09	3023607991	2.71112e+09	1.89617e+09	6	100	2.017	0.897	100	1.698	0.069	Acetyl [N-Term]
P36542	ATP synthase subunit gamma, mitochondrial OS=Homo sapiens GN=ATP5C1 PE=1 SV=1		ATP5C1	63	8	33	34	5.00935e+07	5.9946e+07	5.96509e+07	5.75507e+07	6.74811e+07	6.98268e+07	6	0.896	0.798	0.907	0.992	1.015	1.072		Oxidative phosphorylation; Parkinson's disease; Metabolic pathways; Alzheimer's disease; Huntington's disease	Electron Transport Chain
P38646	Stress-70 protein, mitochondrial OS=Homo sapiens GN=HSPA9 PE=1 SV=2		HSPA9	62	16	73.6	31	2.8954e+07	4.28347e+07	7.96009e+07	6.22057e+07	1.15065e+08	1.07261e+08	6	2.45	3.917	1.235	1.698	2.518	1.501		Tuberculosis; RNA degradation	Parkin-Ubiquitin Proteasomal System pathway
P53999	Activated RNA polymerase II transcriptional coactivator p15 OS=Homo sapiens GN=SUB1 PE=1 SV=3		SUB1	61	5	14.4	38	1.33765e+08	2.41094e+08	2.3097e+08	282485611	3.33871e+08	3.26964e+08	6	1.502	1.736	1.473	1.508	1.669	0.975
Q14011	Cold-inducible RNA-binding protein OS=Homo sapiens GN=CIRBP PE=1 SV=1		CIRBP	61	3	18.6	25	70399887	7.88824e+07	5.17575e+07	6.18561e+07	5.99965e+07	6.73698e+07	6	0.566	0.551	0.973	0.815	0.812	0.98
P05023	Sodium/potassium-transporting ATPase subunit alpha-1 OS=Homo sapiens GN=ATP1A1 PE=1 SV=1		ATP1A1	60	16	112.8	19	1.65081e+07	4.21804e+07	4.66237e+07	4.37933e+07	5.46807e+07	5.66298e+07	6	2.443	2.133	1.074	1.041	1.185	1.204		Thyroid hormone signaling pathway; cGMP-PKG signaling pathway; Gastric acid secretion; Thyroid hormone synthesis; Protein digestion and absorption; cAMP signaling pathway; Aldosterone-regulated sodium reabsorption; Insulin secretion; Salivary secretion; Proximal tubule bicarbonate reclamation; Carbohydrate digestion and absorption; Endocrine and other factor-regulated calcium reabsorption; Pancre…	Preimplantation Embryo
P35813	Protein phosphatase 1A OS=Homo sapiens GN=PPM1A PE=1 SV=1		PPM1A	60	6	42.4	29	10949096	1.1557e+07	1.80112e+07	17471772	25569698	2.80695e+07	6	2.65	3.15	1.156	1.497	2.172	1.322		MAPK signaling pathway	TGF-beta Signaling Pathway; MAPK Signaling Pathway
P23246	Splicing factor, proline- and glutamine-rich OS=Homo sapiens GN=SFPQ PE=1 SV=2		SFPQ	59	11	76.1	20	5.09491e+07	1.00093e+08	8.36256e+07	7.3439e+07	8.19639e+07	1.16417e+08	6	1.262	0.974	0.882	0.759	1.136	1.476			mRNA Processing
O60825	6-phosphofructo-2-kinase/fructose-2,6-bisphosphatase 2 OS=Homo sapiens GN=PFKFB2 PE=1 SV=2		PFKFB2	59	11	58.4	25	3.13166e+07	4.07184e+07	3.68728e+07	5.22958e+07	5.78591e+07	4.37469e+07	6	0.917	1.306	1.447	1.575	1.266	0.758		AMPK signaling pathway; Thyroid hormone signaling pathway; Fructose and mannose metabolism	Focal Adhesion-PI3K-Akt-mTOR-signaling pathway
P23396	40S ribosomal protein S3 OS=Homo sapiens GN=RPS3 PE=1 SV=2		RPS3	59	13	26.7	56	7.3e+07	9.81348e+07	1.04145e+08	8.59231e+07	1.08057e+08	1.33777e+08	6	1.364	1.173	0.879	0.91	1.103	1.184		Ribosome	Cytoplasmic Ribosomal Proteins
Q9Y2H1	Serine/threonine-protein kinase 38-like OS=Homo sapiens GN=STK38L PE=1 SV=3		STK38L	59	11	54	30	6.18557e+07	6.6426e+07	6.07331e+07	8.55602e+07	1.00196e+08	7.98739e+07	6	0.876	1.242	1.275	1.181	1.052	0.892
F5H2F4	C-1-tetrahydrofolate synthase, cytoplasmic OS=Homo sapiens GN=MTHFD1 PE=1 SV=1		MTHFD1	58	19	110.5	21	4.23598e+06	8.6281e+06	3.7594e+07	3.73877e+07	6.60177e+07	6.3303e+07	6	4.97	5.971	1.502	4.377	6.499	1.346			Trans-sulfuration and one carbon metabolism; Folate Metabolism; One Carbon Metabolism
O95881	Thioredoxin domain-containing protein 12 OS=Homo sapiens GN=TXNDC12 PE=1 SV=1		TXNDC12	58	6	19.2	59	2.14271e+08	3.81098e+08	2.69726e+08	5.84946e+08	5.61088e+08	4.7894e+08	6	0.723	1.594	1.827	1.622	1.218	0.775		Glutathione metabolism
P04844	Dolichyl-diphosphooligosaccharide--protein glycosyltransferase subunit 2 OS=Homo sapiens GN=RPN2 PE=1 SV=3		RPN2	57	12	69.2	36	1.96149e+07	3.99113e+07	4.76723e+07	4.64631e+07	4.51931e+07	4.12833e+07	6	1.495	1.105	0.789	1.747	1.166	0.959		N-Glycan biosynthesis; Protein processing in endoplasmic reticulum; Metabolic pathways	Proteasome Degradation
Q15750	TGF-beta-activated kinase 1 and MAP3K7-binding protein 1 OS=Homo sapiens GN=TAB1 PE=1 SV=1		TAB1	56	17	54.6	54	5.13426e+07	6.09141e+07	7.51619e+07	64363825	8.39051e+07	6.34523e+07	6	1.338	1.267	1.082	1.108	0.95	0.987		Herpes simplex infection; NF-kappa B signaling pathway; Epstein-Barr virus infection; TNF signaling pathway; Toll-like receptor signaling pathway; MAPK signaling pathway; Osteoclast differentiation; Toxoplasmosis; Leishmaniasis; NOD-like receptor signaling pathway	RANKL/RANK (Receptor activator of NFKB (ligand)) Signaling Pathway; Regulation of toll-like receptor signaling pathway; TGF-beta Signaling Pathway; IL-1 signaling pathway; Structural Pathway of Interleukin 1 (IL-1); MicroRNAs in cardiomyocyte hypertrophy; MAPK Signaling Pathway; TNF alpha Signaling Pathway; Toll-like receptor signaling pathway; TLR4 Signaling and Tolerance
A0A0D9SF53	ATP-dependent RNA helicase DDX3X OS=Homo sapiens GN=DDX3X PE=1 SV=1			56	14	81.4	25	5.00036e+07	6.16913e+07	5.72417e+07	5.29993e+07	7.21906e+07	8.13751e+07	6	1.202	1.127	1.003	0.859	1.245	1.489			RIG-I-like Receptor Signaling
O14602	Eukaryotic translation initiation factor 1A, Y-chromosomal OS=Homo sapiens GN=EIF1AY PE=1 SV=4		EIF1AY	56	6	16.4	37	5.37138e+07	7.24406e+07	6.26492e+07	7.90304e+07	9.99159e+07	9.09962e+07	6	1.043	1.167	1.226	1.305	1.069	1.046		RNA transport	Translation Factors
Q9UHX1	Poly(U)-binding-splicing factor PUF60 OS=Homo sapiens GN=PUF60 PE=1 SV=1		PUF60	55	13	59.8	31	3.09943e+07	3.90789e+07	3.88351e+07	3.84678e+07	5.10384e+07	4.61782e+07	6	1.139	1.275	1.123	1.008	1.195	1.073		Spliceosome
A0A087WUT6	Eukaryotic translation initiation factor 5B OS=Homo sapiens GN=EIF5B PE=1 SV=1			55	15	138.6	18	3.76911e+07	38185898	4.38245e+07	5.16168e+07	5.21123e+07	4.47266e+07	6	1.017	1.181	1.276	1.214	1.112	0.934
Q9Y295	Developmentally-regulated GTP-binding protein 1 OS=Homo sapiens GN=DRG1 PE=1 SV=1		DRG1	55	10	40.5	37	3.25515e+07	4.85945e+07	5.12867e+07	4.77419e+07	5.454e+07	5.26876e+07	6	1.17	1.216	1.042	1.164	1.237	1.085
P12235	ADP/ATP translocase 1 OS=Homo sapiens GN=SLC25A4 PE=1 SV=4		SLC25A4	55	1	33	28		1619611	1.73912e+06	1.77761e+06	2130599	1580739	5	100	100	1.03	1.14	0.94	0.825		Parkinson's disease; cGMP-PKG signaling pathway; HTLV-I infection; Calcium signaling pathway; Huntington's disease	Synaptic Vesicle Pathway; Electron Transport Chain; Sudden Infant Death Syndrome (SIDS) Susceptibility Pathways
Q99832	T-complex protein 1 subunit eta OS=Homo sapiens GN=CCT7 PE=1 SV=2		CCT7	54	15	59.3	36	4.32612e+07	6.98249e+07	7.53789e+07	7.34591e+07	9.46221e+07	9.5781e+07	6	1.375	1.848	1.175	1.186	1.419	1.117	Acetyl [N-Term]
P27824	Calnexin OS=Homo sapiens GN=CANX PE=1 SV=2		CANX	52	11	67.5	21	4.1356e+07	7.16668e+07	7.65712e+07	7.85469e+07	9.01074e+07	9.83841e+07	6	1.808	1.81	1.071	1.25	1.305	1.027		Protein processing in endoplasmic reticulum; Thyroid hormone synthesis; HTLV-I infection; Antigen processing and presentation; Phagosome
Q8WUA2	Peptidyl-prolyl cis-trans isomerase-like 4 OS=Homo sapiens GN=PPIL4 PE=1 SV=1		PPIL4	51	14	57.2	29	4.09441e+07	4.79213e+07	3.06898e+07	32961759	46541421	4.44295e+07	6	0.668	0.916	1.228	0.752	0.911	1.071
Q9Y230	RuvB-like 2 OS=Homo sapiens GN=RUVBL2 PE=1 SV=3		RUVBL2	51	15	51.1	32	3.38733e+07	4.60019e+07	7.42141e+07	6.36706e+07	7.42571e+07	6.43949e+07	6	1.705	1.761	1.084	1.303	1.351	0.955
P50990	T-complex protein 1 subunit theta OS=Homo sapiens GN=CCT8 PE=1 SV=4		CCT8	50	15	59.6	30	2.81194e+07	5.75505e+07	5.78222e+07	8.0702e+07	103872431	9.86682e+07	6	2.019	2.925	1.499	1.605	1.745	1.114
P62258	14-3-3 protein epsilon OS=Homo sapiens GN=YWHAE PE=1 SV=1		YWHAE	50	9	29.2	44	1.22135e+07	2.31558e+07	8.4182e+07	7.03358e+07	154828253	1.52467e+08	6	4.476	6.328	1.63	3.425	5.687	1.809	Acetyl [N-Term]	Cell cycle; Neurotrophin signaling pathway; PI3K-Akt signaling pathway; Hippo signaling pathway; Viral carcinogenesis; Oocyte meiosis; Epstein-Barr virus infection	Sudden Infant Death Syndrome (SIDS) Susceptibility Pathways; Myometrial Relaxation and Contraction Pathways; VEGFA-VEGFR2 Signaling Pathway; Calcium Regulation in the Cardiac Cell; Cell Cycle
P53396	ATP-citrate synthase OS=Homo sapiens GN=ACLY PE=1 SV=3		ACLY	49	14	120.8	14	1.23884e+07	3.01655e+07	5.07848e+07	4.51653e+07	6.57778e+07	5.12526e+07	6	2.122	2.58	1.183	1.537	1.689	1.092		Metabolic pathways; Citrate cycle (TCA cycle)	Amino Acid metabolism; Sterol Regulatory Element-Binding Proteins (SREBP) signalling; Fatty Acid Biosynthesis; TCA Cycle and Deficiency of Pyruvate Dehydrogenase complex (PDHc)
Q13442	28 kDa heat- and acid-stable phosphoprotein OS=Homo sapiens GN=PDAP1 PE=1 SV=1		PDAP1	49	6	20.6	27	5.94756e+07	6.57462e+07	7.18893e+07	1.0075e+08	1.20468e+08	8.77012e+07	6	1.108	1.391	1.32	1.518	1.464	0.851
P30041	Peroxiredoxin-6 OS=Homo sapiens GN=PRDX6 PE=1 SV=3		PRDX6	49	8	25	46	4.77406e+07	4.86629e+07	7.14346e+07	5.74046e+07	7.93342e+07	8.76202e+07	6	1.176	1.026	0.902	1.285	1.753	1.332		Metabolic pathways	NRF2 pathway
P62829	60S ribosomal protein L23 OS=Homo sapiens GN=RPL23 PE=1 SV=1		RPL23	49	3	14.9	24	1.20944e+08	4.61292e+08	2.62409e+08	2.16059e+08	2.55962e+08	3.37718e+08	6	1.59	1.511	0.807	0.518	0.615	1.413		Ribosome	Cytoplasmic Ribosomal Proteins
Q07021	Complement component 1 Q subcomponent-binding protein, mitochondrial OS=Homo sapiens GN=C1QBP PE=1 SV=1		C1QBP	48	5	31.3	32	1.45243e+07	4.86765e+07	1.04801e+08	5.9864e+07	9.20721e+07	89865825	6	5.761	3.096	0.844	1.262	1.664	1.285		Herpes simplex infection	Mesodermal Commitment Pathway
P23458	Tyrosine-protein kinase JAK1 OS=Homo sapiens GN=JAK1 PE=1 SV=2		JAK1	48	18	133.2	18	3.65596e+07	2.83076e+07	2.76637e+07	2.09283e+07	3.23145e+07	1.65384e+07	6	0.726	0.843	1.191	0.897	0.804	0.997		Leishmaniasis; Osteoclast differentiation; PI3K-Akt signaling pathway; Measles; EGFR tyrosine kinase inhibitor resistance; Pancreatic cancer; Th1 and Th2 cell differentiation; Signaling pathways regulating pluripotency of stem cells; Toxoplasmosis; Pathways in cancer; Herpes simplex infection; Epstein-Barr virus infection; Jak-STAT signaling pathway; Hepatitis B; HTLV-I infection; NOD-like recept…	Leptin signaling pathway; Type II interferon signaling (IFNG); TGF-beta Receptor Signaling; IL-4 Signaling Pathway; Focal Adhesion-PI3K-Akt-mTOR-signaling pathway; IL-3 Signaling Pathway; Hepatitis C and Hepatocellular Carcinoma; IL-5 Signaling Pathway; Oncostatin M Signaling Pathway; IL-9 Signaling Pathway; Type III interferon signaling; Prolactin Signaling Pathway; Human Thyroid Stimulating Hor…
Q5VTL8	Pre-mRNA-splicing factor 38B OS=Homo sapiens GN=PRPF38B PE=1 SV=1		PRPF38B	48	8	64.4	14	3.15237e+07	6.90413e+07	4.84515e+07	4.03147e+07	5.06625e+07	50438098	6	1.31	1.058	0.82	0.7	0.858	1.3		Spliceosome
A0A024QZP7	Cyclin-dependent kinase 1 OS=Homo sapiens GN=CDK1 PE=1 SV=1		CDK1	48	11	34.1	48	2.08049e+07	3.34707e+07	3.90062e+07	4.6879e+07	5.72368e+07	50489471	6	1.887	2.342	1.257	1.146	1.295	1.083			Retinoblastoma (RB) in Cancer; Cell Cycle; ATM Signaling Network in Development and Disease; ATM Signaling Pathway; Regulation of Microtubule Cytoskeleton; DNA Damage Response; TGF-beta Signaling Pathway; G1 to S cell cycle control; PPAR Alpha Pathway; Spinal Cord Injury; miRNA Regulation of DNA Damage Response
J3KTA4	Probable ATP-dependent RNA helicase DDX5 OS=Homo sapiens GN=DDX5 PE=1 SV=1		DDX5	48	10	69	25	8.03097e+07	1.0493e+08	6.09527e+07	6.96902e+07	81176973	9.56935e+07	6	0.891	1.12	1.185	0.698	0.938	1.352
P39019	40S ribosomal protein S19 OS=Homo sapiens GN=RPS19 PE=1 SV=2		RPS19	48	9	16.1	45	2.48654e+08	2.75478e+08	2.3221e+08	2.02293e+08	3.02506e+08	3.51629e+08	6	1.24	1.194	0.963	0.876	1.138	1.344		Ribosome	Cytoplasmic Ribosomal Proteins
P62269	40S ribosomal protein S18 OS=Homo sapiens GN=RPS18 PE=1 SV=3		RPS18	48	5	17.7	43	1.04072e+08	2.14049e+08	1.40425e+08	1.28422e+08	139967380	1.71102e+08	6	1.19	1.288	0.907	0.624	0.806	1.339		Ribosome	Cytoplasmic Ribosomal Proteins
P62851	40S ribosomal protein S25 OS=Homo sapiens GN=RPS25 PE=1 SV=1		RPS25	48	6	13.7	33	479661997	1.2946e+09	7.7281e+08	6.74241e+08	7.89831e+08	1.1274e+09	6	1.357	1.376	0.761	0.717	1.027	1.383		Ribosome	Cytoplasmic Ribosomal Proteins
P04843	Dolichyl-diphosphooligosaccharide--protein glycosyltransferase subunit 1 OS=Homo sapiens GN=RPN1 PE=1 SV=1		RPN1	47	13	68.5	30	3.60175e+07	6.22564e+07	6.2405e+07	46758612	6.15293e+07	5.97594e+07	6	1.303	1.171	0.821	0.829	0.938	1.076		N-Glycan biosynthesis; Metabolic pathways; Protein processing in endoplasmic reticulum	Proteasome Degradation
P31153	S-adenosylmethionine synthase isoform type-2 OS=Homo sapiens GN=MAT2A PE=1 SV=1		MAT2A	47	9	43.6	24	3.61419e+07	6.74935e+07	8.448e+07	1.14476e+08	1.50945e+08	1.35928e+08	6	1.371	2.315	1.557	1.468	1.801	1.156		Biosynthesis of amino acids; Cysteine and methionine metabolism; Metabolic pathways	One carbon metabolism and related pathways; Trans-sulfuration and one carbon metabolism; Methylation Pathways
P62263	40S ribosomal protein S14 OS=Homo sapiens GN=RPS14 PE=1 SV=3		RPS14	47	6	16.3	39	1.21517e+08	1.29473e+08	1.16974e+08	1.93002e+08	2.27905e+08	1.83104e+08	6	0.657	1.44	1.642	1.531	1.422	0.844		Ribosome	Cytoplasmic Ribosomal Proteins
P14618	Pyruvate kinase PKM OS=Homo sapiens GN=PKM PE=1 SV=4		PKM	46	13	57.9	29	1.77177e+07	2.58174e+07	7.11079e+07	8.32941e+07	9.73268e+07	9.33787e+07	6	2.735	4.229	1.203	2.925	3.115	0.921		Carbon metabolism; Glycolysis / Gluconeogenesis; Pyruvate metabolism; Central carbon metabolism in cancer; Biosynthesis of amino acids; Type II diabetes mellitus; Metabolic pathways; Glucagon signaling pathway; Purine metabolism; Viral carcinogenesis	Amino Acid metabolism; Glycolysis and Gluconeogenesis; Photodynamic therapy-induced HIF-1 survival signaling
O14980	Exportin-1 OS=Homo sapiens GN=XPO1 PE=1 SV=1		XPO1	46	17	123.3	20	1.60244e+07	2.67083e+07	3.79002e+07	2.90992e+07	3.73211e+07	4.01692e+07	6	1.506	1.311	1.03	1.074	1.227	1.095		Ribosome biogenesis in eukaryotes; Influenza A; HTLV-I infection; Epstein-Barr virus infection; RNA transport	eIF5A regulation in response to inhibition of the nuclear export system
H3BN98	Uncharacterized protein (Fragment) OS=Homo sapiens PE=4 SV=2			46	2	27.2	28	2.21592e+07	3.03817e+07	6.85888e+07	1.10685e+08	4.13517e+07	5.2254e+07	6	2.11	1.436	0.876	1.248	1.862	1.015
P62249	40S ribosomal protein S16 OS=Homo sapiens GN=RPS16 PE=1 SV=2		RPS16	46	7	16.4	46	9.22176e+07	366424170	2.21247e+08	1.61532e+08	1.84396e+08	3.51687e+08	6	1.909	1.275	0.757	0.436	0.787	2.001		Ribosome	Cytoplasmic Ribosomal Proteins
P12268	Inosine-5'-monophosphate dehydrogenase 2 OS=Homo sapiens GN=IMPDH2 PE=1 SV=2		IMPDH2	45	13	55.8	27	1.93741e+07	9.4299e+06	4.29644e+07	3.60528e+07	4.8265e+07	5.45755e+07	6	1.956	1.769	1.063	2.473	3.402	1.261		Metabolic pathways; Drug metabolism - other enzymes; Purine metabolism
P33991	DNA replication licensing factor MCM4 OS=Homo sapiens GN=MCM4 PE=1 SV=5		MCM4	45	12	96.5	15	1.32738e+07	2.28562e+07	3.77855e+07	3.84732e+07	6.2163e+07	5.39436e+07	6	2.072	3.137	1.23	1.446	1.979	1.131		Cell cycle; DNA replication	Gastric Cancer Network 1; Cell Cycle; Retinoblastoma (RB) in Cancer; DNA Replication; G1 to S cell cycle control
V9GZ56	U6 snRNA-associated Sm-like protein LSm4 (Fragment) OS=Homo sapiens GN=LSM4 PE=1 SV=1			44	4	25.7	15	4.9072e+07	7.32692e+07	5.16522e+07	4.88257e+07	6.51894e+07	6.37615e+07	6	0.875	0.957	1.129	0.703	0.89	1.17	Acetyl [N-Term]
P48047	ATP synthase subunit O, mitochondrial OS=Homo sapiens GN=ATP5O PE=1 SV=1		ATP5O	44	8	23.3	42	92683597	7.58418e+07	80075103	1.01917e+08	1.25867e+08	1.24637e+08	6	0.829	1.114	1.297	1.053	1.224	1.128		Parkinson's disease; Oxidative phosphorylation; Metabolic pathways; Alzheimer's disease; Huntington's disease	Oxidative phosphorylation; Electron Transport Chain
P21796	Voltage-dependent anion-selective channel protein 1 OS=Homo sapiens GN=VDAC1 PE=1 SV=2		VDAC1	44	6	30.8	32	3.32347e+07	8.03602e+07	119800262	8.08356e+07	1.27499e+08	136597652	6	2.402	1.878	0.857	0.819	1.48	1.611		Calcium signaling pathway; cGMP-PKG signaling pathway; Parkinson's disease; Huntington's disease; NOD-like receptor signaling pathway; Influenza A; HTLV-I infection
A0A075B6R9	Protein IGKV2D-24 (Fragment) OS=Homo sapiens GN=IGKV2D-24 PE=4 SV=1			44	2	13.1	13	4.75296e+07	4.35933e+07	1.5515e+07	1.58816e+07	1.89774e+07	2.20941e+07	6	0.427	0.479	1.121	0.488	0.615	1.26
Q9Y490	Talin-1 OS=Homo sapiens GN=TLN1 PE=1 SV=3		TLN1	43	19	269.6	12	3.9516e+06	8.42426e+06	3.49172e+07	3.47459e+07	5.15836e+07	4.38356e+07	6	3.783	3.885	1.368	2.395	3.584	1.129		Focal adhesion; Rap1 signaling pathway; Platelet activation; HTLV-I infection	Focal Adhesion; Primary Focal Segmental Glomerulosclerosis FSGS; Integrin-mediated Cell Adhesion
Q5VX20	6-phosphofructo-2-kinase/fructose-2,6-bisphosphatase 3 OS=Homo sapiens GN=PFKFB3 PE=1 SV=1		PFKFB3	43	8	60.3	19	2.94269e+07	4.71817e+07	3.74285e+07	4.88765e+07	5.93199e+07	5.53878e+07	6	1.118	1.399	1.332	1.113	1.025	1.038			Focal Adhesion-PI3K-Akt-mTOR-signaling pathway; AMP-activated Protein Kinase (AMPK) Signaling
Q14566	DNA replication licensing factor MCM6 OS=Homo sapiens GN=MCM6 PE=1 SV=1		MCM6	42	15	92.8	21	1.10928e+07	2.0904e+07	3.90312e+07	3.7277e+07	5.32304e+07	5.37113e+07	6	1.937	3.131	1.326	1.62	2.321	1.348	Acetyl [N-Term]	Cell cycle; DNA replication	Retinoblastoma (RB) in Cancer; Cell Cycle; DNA Replication; G1 to S cell cycle control
Q12931	Heat shock protein 75 kDa, mitochondrial OS=Homo sapiens GN=TRAP1 PE=1 SV=3		TRAP1	42	8	80.1	17	6.74801e+06	8.86262e+06	2.12401e+07	3.42787e+07	4.1814e+07	2.89625e+07	6	3.358	6.502	1.537	3.125	3.273	1.047			TNF alpha Signaling Pathway; TGF-beta Signaling Pathway
P15924	Desmoplakin OS=Homo sapiens GN=DSP PE=1 SV=3		DSP	42	19	331.6	7	2.58324e+07	2.33886e+07	1.27e+07	2.13015e+07	3.46268e+07	1.66308e+07	6	0.486	1.018	2.153	0.963	0.758	0.804		Arrhythmogenic right ventricular cardiomyopathy (ARVC)	Arrhythmogenic Right Ventricular Cardiomyopathy; Lung fibrosis
Q8N684	Cleavage and polyadenylation specificity factor subunit 7 OS=Homo sapiens GN=CPSF7 PE=1 SV=1		CPSF7	42	6	52	16	2.23601e+07	3.24246e+07	2.8586e+07	3.51633e+07	2.60628e+07	3.82383e+07	6	0.934	0.877	1.034	0.977	1.063	1.188		mRNA surveillance pathway
P26641	Elongation factor 1-gamma OS=Homo sapiens GN=EEF1G PE=1 SV=3		EEF1G	42	8	50.1	13	3.30483e+07	4.69565e+07	4.65053e+07	4.9045e+07	6.65497e+07	8.31962e+07	6	1.264	1.531	1.197	1.093	1.427	1.399		Legionellosis	Translation Factors
P57088	Transmembrane protein 33 OS=Homo sapiens GN=TMEM33 PE=1 SV=2		TMEM33	42	6	28	22	1.12364e+07	1.81329e+07	1.06574e+09	1.11351e+09	1.50195e+08	169666463	6	58.168	8.421	0.156	58.127	9.217	0.178
P09429	High mobility group protein B1 OS=Homo sapiens GN=HMGB1 PE=1 SV=3		HMGB1	42	4	24.9	13	5.67548e+07	6.2935e+07	4.6392e+07	44602722	4.6623e+07	4.66599e+07	6	0.686	0.677	0.833	0.89	0.924	0.898		Base excision repair	Retinoblastoma (RB) in Cancer; DNA Damage Response (only ATM dependent)
Q86VP6	Cullin-associated NEDD8-dissociated protein 1 OS=Homo sapiens GN=CAND1 PE=1 SV=2		CAND1	41	12	136.3	14	2.0031e+07	1.99814e+07	4.1275e+07	3.15248e+07	5.7051e+07	4.29087e+07	6	1.424	1.833	1.331	1.51	1.744	1.146			Endoderm Differentiation
P33993	DNA replication licensing factor MCM7 OS=Homo sapiens GN=MCM7 PE=1 SV=4		MCM7	41	13	81.3	22	3.17823e+07	5.84917e+07	5.02309e+07	6.15562e+07	9.09547e+07	9.00009e+07	6	1.256	1.929	1.455	1.273	1.563	1.169		Cell cycle; DNA replication	Retinoblastoma (RB) in Cancer; DNA Replication; G1 to S cell cycle control; miRNA Regulation of DNA Damage Response; Cell Cycle
P42167	Lamina-associated polypeptide 2, isoforms beta/gamma OS=Homo sapiens GN=TMPO PE=1 SV=2		TMPO	40	4	50.6	31	1.22856e+07	2.60843e+07	2.36658e+07	2.38976e+07	2.65909e+07	3.12495e+07	6	1.79	1.697	0.84	0.894	1.03	1.178
P35659	Protein DEK OS=Homo sapiens GN=DEK PE=1 SV=1		DEK	40	9	42.6	25	3.55242e+07	51432709	4.25224e+07	4.86023e+07	5.96417e+07	5.8365e+07	6	0.789	0.971	1.103	0.887	1.012	1.129
Q04637	Eukaryotic translation initiation factor 4 gamma 1 OS=Homo sapiens GN=EIF4G1 PE=1 SV=4		EIF4G1	39	12	175.4	10	6.94626e+06	1.32828e+07	1.72779e+07	1.87633e+07	24864214	2.09435e+07	6	2.601	2.895	1.265	1.421	1.513	0.999		RNA transport; Viral myocarditis	Translation Factors
P33992	DNA replication licensing factor MCM5 OS=Homo sapiens GN=MCM5 PE=1 SV=5		MCM5	39	12	82.2	23	2.1975e+07	18521166	34081603	3.22698e+07	5.0442e+07	4.84309e+07	6	1.21	1.603	1.272	1.727	2.279	1.255		Cell cycle; DNA replication	DNA Replication; G1 to S cell cycle control; Cell Cycle
P27348	14-3-3 protein theta OS=Homo sapiens GN=YWHAQ PE=1 SV=1		YWHAQ	38	4	27.7	29	2.46635e+06	4.14103e+06	9.60978e+06	1.85956e+07	2.33913e+07	1.68217e+07	6	2.123	4.372	2.06	3.718	3.947	1.062		Oocyte meiosis; Pathogenic Escherichia coli infection; Epstein-Barr virus infection; Cell cycle; Hippo signaling pathway; Hepatitis B; Viral carcinogenesis; PI3K-Akt signaling pathway	Pathogenic Escherichia coli infection; Calcium Regulation in the Cardiac Cell; IL-3 Signaling Pathway; Primary Focal Segmental Glomerulosclerosis FSGS; Sudden Infant Death Syndrome (SIDS) Susceptibility Pathways; Myometrial Relaxation and Contraction Pathways; Cell Cycle
Q9P2R3	Rabankyrin-5 OS=Homo sapiens GN=ANKFY1 PE=1 SV=2		ANKFY1	37	12	128.3	14	2.39437e+07	3.27456e+07	1.26404e+07	19800663	2.48223e+07	2.08917e+07	6	0.534	0.857	1.364	0.889	0.846	0.957
A0A087WTP3	Far upstream element-binding protein 2 OS=Homo sapiens GN=KHSRP PE=1 SV=1			37	13	73	27	2.77572e+06	1.01632e+07	3.87252e+07	3.37469e+07	6.20495e+07	4.9471e+07	6	5.44	8.596	1.497	3.182	5.025	1.275			Preimplantation Embryo
Q13263	Transcription intermediary factor 1-beta OS=Homo sapiens GN=TRIM28 PE=1 SV=5		TRIM28	37	10	88.5	14	1.11945e+07	1.77582e+07	2.22957e+07	2.18018e+07	3.50414e+07	3.5098e+07	6	1.742	2.631	1.544	1.415	2.135	1.55			Corticotropin-releasing hormone signaling pathway; Mesodermal Commitment Pathway; ATM Signaling Network in Development and Disease
P98179	RNA-binding protein 3 OS=Homo sapiens GN=RBM3 PE=1 SV=1		RBM3	37	3	17.2	38	8.30126e+07	1.32835e+08	9.74235e+07	9.13528e+07	9.2701e+07	1.1249e+08	6	0.945	1.011	1.128	0.898	0.977	1.33
P43490	Nicotinamide phosphoribosyltransferase OS=Homo sapiens GN=NAMPT PE=1 SV=1		NAMPT	36	11	55.5	31	1.09527e+07	2.34352e+07	4.1585e+07	3.68645e+07	4.29501e+07	3.62605e+07	6	2.139	2.041	1.09	1.555	1.498	1.079		NOD-like receptor signaling pathway; Metabolic pathways; Nicotinate and nicotinamide metabolism	Adipogenesis; NAD+ metabolism; NAD+ biosynthetic pathways; NAD metabolism, sirtuins and aging
Q8WVK2	U4/U6.U5 small nuclear ribonucleoprotein 27 kDa protein OS=Homo sapiens GN=SNRNP27 PE=1 SV=1		SNRNP27	36	5	18.8	30	3.20225e+07	4.70246e+07	3.52018e+07	52771453	7.12587e+07	4.86594e+07	6	0.818	1.335	1.548	1.145	1.023	0.926		Spliceosome
Q9Y265	RuvB-like 1 OS=Homo sapiens GN=RUVBL1 PE=1 SV=1		RUVBL1	35	10	50.2	28	1.92321e+07	2.06316e+07	3.74138e+07	3.1761e+07	3.50618e+07	3.12371e+07	6	1.623	1.452	0.98	1.505	1.552	0.987		Wnt signaling pathway	Gastric Cancer Network 1
P06733	Alpha-enolase OS=Homo sapiens GN=ENO1 PE=1 SV=2		ENO1	35	10	47.1	28	2.07572e+07	2.66076e+07	4.64328e+07	6.13437e+07	7.53055e+07	6.07007e+07	6	2.08	2.472	1.352	2.007	2.197	0.866		Glycolysis / Gluconeogenesis; RNA degradation; HIF-1 signaling pathway; Metabolic pathways; Biosynthesis of amino acids; Carbon metabolism	Glycolysis and Gluconeogenesis
P21333	Filamin-A OS=Homo sapiens GN=FLNA PE=1 SV=4		FLNA	35	13	280.6	8	3.4068e+07	5.92178e+07	2.92267e+07	39513758	5.2832e+07	5.13239e+07	6	0.811	0.991	1.223	0.661	0.652	1.004		Focal adhesion; Proteoglycans in cancer; MAPK signaling pathway; Salmonella infection	Prolactin Signaling Pathway; MAPK Signaling Pathway; Androgen receptor signaling pathway; Hypothesized Pathways in Pathogenesis of Cardiovascular Disease; IL-4 Signaling Pathway; Focal Adhesion
Q9NXV2	BTB/POZ domain-containing protein KCTD5 OS=Homo sapiens GN=KCTD5 PE=1 SV=1		KCTD5	35	4	26.1	26	72086366	2.97383e+07	1.9211e+07	53516648	5.67568e+07	4.75618e+07	6	0.229	0.527	2.551	1.425	1.578	0.843
P62701	40S ribosomal protein S4, X isoform OS=Homo sapiens GN=RPS4X PE=1 SV=2		RPS4X	35	8	29.6	32	3.32879e+07	6.55124e+07	4.76183e+07	4.77635e+07	6.30674e+07	6.61272e+07	6	1.095	1.056	1.25	0.754	0.783	1.176		Ribosome	Cytoplasmic Ribosomal Proteins
P60866	40S ribosomal protein S20 OS=Homo sapiens GN=RPS20 PE=1 SV=1		RPS20	35	5	13.4	29	1.13569e+08	2.81569e+08	1.89185e+08	163383708	1.29409e+08	2.5665e+08	6	1.243	1.104	0.953	0.573	0.832	1.505		Ribosome	Cytoplasmic Ribosomal Proteins
Q9Y237	Peptidyl-prolyl cis-trans isomerase NIMA-interacting 4 OS=Homo sapiens GN=PIN4 PE=1 SV=1		PIN4	35	4	13.8	48	3.45929e+07	5.05066e+07	4.90657e+07	5.51654e+07	5.97516e+07	6.09699e+07	6	1.224	1.085	1.051	1.126	1.149	1.046
B4DR61	Protein transport protein Sec61 subunit alpha isoform 1 OS=Homo sapiens GN=SEC61A1 PE=1 SV=1		SEC61A1	34	5	52.9	15	3.24198e+06	7.29013e+06	1.22058e+07	1.23028e+07	1.38999e+07	1.17296e+07	6	2.753	3.074	1.052	1.466	1.448	0.987
Q9P258	Protein RCC2 OS=Homo sapiens GN=RCC2 PE=1 SV=2		RCC2	34	7	56	15	2.77859e+07	3.28035e+07	3.83732e+07	4.84196e+07	5.74414e+07	5.83982e+07	6	1.171	1.538	1.312	1.388	1.586	1.066
P13797	Plastin-3 OS=Homo sapiens GN=PLS3 PE=1 SV=4		PLS3	33	10	70.8	23	4.42857e+06	5.18327e+06	3.55198e+07	3.57582e+07	4.85878e+07	5.59333e+07	6	2.973	2.646	1.436	3.843	5.367	1.555
P50454	Serpin H1 OS=Homo sapiens GN=SERPINH1 PE=1 SV=2		SERPINH1	33	8	46.4	26	9.67315e+06	7.63716e+06	1.66023e+07	19016745	2.77523e+07	2.1479e+07	6	1.131	1.791	1.448	1.738	2.105	1.203			Endochondral Ossification
P31689	DnaJ homolog subfamily A member 1 OS=Homo sapiens GN=DNAJA1 PE=1 SV=2		DNAJA1	33	7	44.8	29	8.84312e+06	1.77646e+07	1.70076e+07	1.91364e+07	2.8668e+07	2.84073e+07	6	1.601	2.201	1.561	1.189	2.079	1.344		Protein processing in endoplasmic reticulum	Exercise-induced Circadian Regulation
Q8NAV1	Pre-mRNA-splicing factor 38A OS=Homo sapiens GN=PRPF38A PE=1 SV=1		PRPF38A	33	7	37.5	29	2.08085e+07	2.99424e+07	2.58388e+07	2.89472e+07	2.93266e+07	3.30931e+07	6	0.949	1.014	0.943	0.983	0.923	1.012		Spliceosome	Mecp2 and Associated Rett Syndrome
Q14331	Protein FRG1 OS=Homo sapiens GN=FRG1 PE=1 SV=1		FRG1	33	6	29.2	27	3.93872e+07	7.31185e+07	3.95017e+07	3.91014e+07	4.32415e+07	5.17062e+07	6	1.036	1.176	1.058	0.605	0.909	1.196
Q9H3K6	BolA-like protein 2 OS=Homo sapiens GN=BOLA2 PE=1 SV=1		BOLA2B; BOLA2; LOC107984053	33	4	10.1	50	3.89811e+07	99191521	8.10581e+07	5.68108e+07	8.1699e+07	9.50721e+07	6	1.995	1.619	0.858	0.64	0.953	1.483	Acetyl [N-Term]
Q9Y277	Voltage-dependent anion-selective channel protein 3 OS=Homo sapiens GN=VDAC3 PE=1 SV=1		VDAC3	33	4	30.6	22	8394749	3.14895e+07	3.58227e+07	3.28713e+07	4.90398e+07	3.76262e+07	6	2.463	2.865	1.163	1.148	1.209	1.053		Huntington's disease; Parkinson's disease; Hepatitis B; Viral carcinogenesis; Calcium signaling pathway; HTLV-I infection; cGMP-PKG signaling pathway; NOD-like receptor signaling pathway
P25205	DNA replication licensing factor MCM3 OS=Homo sapiens GN=MCM3 PE=1 SV=3		MCM3	32	9	90.9	14	2.69574e+07	2.49825e+07	4.94568e+07	4.72037e+07	6.78113e+07	6.43277e+07	6	1.667	2	1.179	2.277	2.537	1.288		Cell cycle; DNA replication	Retinoblastoma (RB) in Cancer; Cell Cycle; DNA Replication; G1 to S cell cycle control
P30050	60S ribosomal protein L12 OS=Homo sapiens GN=RPL12 PE=1 SV=1		RPL12	32	4	17.8	28	6.20542e+07	1.06364e+08	7.89219e+07	7.89977e+07	8.38225e+07	1.00626e+08	6	1.022	1.238	1.001	0.705	0.923	1.283		Ribosome	Cytoplasmic Ribosomal Proteins
Q15057	Arf-GAP with coiled-coil, ANK repeat and PH domain-containing protein 2 OS=Homo sapiens GN=ACAP2 PE=1 SV=3		ACAP2	32	11	88	17	1.1627e+07	1.51517e+07	3.16991e+07	3.17094e+07	4.23144e+07	3.42127e+07	6	1.977	2.204	1.169	1.957	1.805	1.005		Endocytosis
Q15084	Protein disulfide-isomerase A6 OS=Homo sapiens GN=PDIA6 PE=1 SV=1		PDIA6	31	6	48.1	20	8.989e+06	1.26943e+07	5.19725e+07	54834370	65837633	58070997	6	2.956	3.233	0.999	3.841	4.159	1.006		Protein processing in endoplasmic reticulum	Photodynamic therapy-induced unfolded protein response
Q92616	Translational activator GCN1 OS=Homo sapiens GN=GCN1L1 PE=1 SV=6		GCN1L1; GCN1	31	11	292.6	6	8.24794e+06	9.99957e+06	9.19471e+06	8.1054e+06	6.14664e+06	5.56305e+06	6	0.915	0.734	0.79	1.059	0.775	0.8
P60842	Eukaryotic initiation factor 4A-I OS=Homo sapiens GN=EIF4A1 PE=1 SV=1		EIF4A1	31	9	46.1	31	1.57716e+07	2.68623e+07	3.52183e+07	3.56837e+07	5.35772e+07	6.17134e+07	6	1.647	1.736	1.622	1.968	2.429	1.759		RNA transport	Translation Factors; Interferon type I signaling pathways
E7EX29	14-3-3 protein zeta/delta (Fragment) OS=Homo sapiens GN=YWHAZ PE=1 SV=1			31	3	28	26	323466	757341	3.00223e+06	3.17491e+06	5.90644e+06	6.27417e+06	6	1.91	2.724	1.569	3.913	5.854	1.496
H3BLZ8	Probable ATP-dependent RNA helicase DDX17 OS=Homo sapiens GN=DDX17 PE=1 SV=1			31	6	80.4	15	4.77154e+06	1.14167e+07	1.32001e+07	1.10563e+07	1.11477e+07	1.63586e+07	6	2.099	1.502	0.791	1.146	1.671	1.458			RIG-I-like Receptor Signaling
O14874	[3-methyl-2-oxobutanoate dehydrogenase [lipoamide]] kinase, mitochondrial OS=Homo sapiens GN=BCKDK PE=1 SV=2		BCKDK	31	4	46.3	16	6.26682e+06	8.19169e+06	1.84748e+07	1.38546e+07	1.57943e+07	1.13805e+07	6	1.942	1.393	1.104	1.118	0.976	1.199
P30153	Serine/threonine-protein phosphatase 2A 65 kDa regulatory subunit A alpha isoform OS=Homo sapiens GN=PPP2R1A PE=1 SV=4		PPP2R1A	30	7	65.3	16	9.56178e+06	9.75069e+06	2.22522e+07	2.42221e+07	3.62366e+07	2.97607e+07	6	1.962	2.646	1.655	2.706	2.908	1.264		Dopaminergic synapse; Hepatitis C; mRNA surveillance pathway; Adrenergic signaling in cardiomyocytes; TGF-beta signaling pathway; PI3K-Akt signaling pathway; Oocyte meiosis; AMPK signaling pathway; Tight junction; Sphingolipid signaling pathway; Long-term depression; Hippo signaling pathway; Chagas disease (American trypanosomiasis)	Focal Adhesion-PI3K-Akt-mTOR-signaling pathway; Wnt Signaling Pathway and Pluripotency; Glycogen Metabolism
P13164	Interferon-induced transmembrane protein 1 OS=Homo sapiens GN=IFITM1 PE=1 SV=3		IFITM1	30	1	14	30			19517584	1.43704e+07	2.21888e+06	1.93994e+06	4	100	100	0.096	100	100	0.125		B cell receptor signaling pathway
Q14697	Neutral alpha-glucosidase AB OS=Homo sapiens GN=GANAB PE=1 SV=3		GANAB	30	9	106.8	13	5.37869e+06	7.16104e+06	1.75949e+07	1.60395e+07	2.33405e+07	2.13359e+07	6	2.221	3.642	1.421	2.179	2.135	1.105		N-Glycan biosynthesis; Metabolic pathways; Protein processing in endoplasmic reticulum
P22234	Multifunctional protein ADE2 OS=Homo sapiens GN=PAICS PE=1 SV=3		PAICS	30	6	47	16	1.0281e+07	1.64465e+07	3.40456e+07	3.09153e+07	3.65923e+07	3.9301e+07	6	2.8	2.162	0.799	2.059	1.88	1.108		Metabolic pathways; Purine metabolism
Q07666	KH domain-containing, RNA-binding, signal transduction-associated protein 1 OS=Homo sapiens GN=KHDRBS1 PE=1 SV=1		KHDRBS1	30	5	48.2	15	1.85986e+07	2.58513e+07	2.89067e+07	3.64711e+07	39436863	32764077	6	1.085	1.355	1.119	1.255	1.231	1.012			Leptin signaling pathway
P15880	40S ribosomal protein S2 OS=Homo sapiens GN=RPS2 PE=1 SV=2		RPS2	30	6	31.3	24	2.58003e+07	5.58864e+07	4.00888e+07	4.09408e+07	5.56297e+07	6.11192e+07	6	1.38	1.489	1.184	0.732	0.842	1.222		Ribosome	Cytoplasmic Ribosomal Proteins
P32969	60S ribosomal protein L9 OS=Homo sapiens GN=RPL9 PE=1 SV=1		RPL9	29	5	21.9	28	3.60575e+07	5.21827e+07	4.42861e+07	4.50091e+07	52400063	5.48936e+07	6	0.867	0.969	1.032	0.975	1.037	1.009		Ribosome	Cytoplasmic Ribosomal Proteins
P49736	DNA replication licensing factor MCM2 OS=Homo sapiens GN=MCM2 PE=1 SV=4		MCM2	29	11	101.8	16	1.39505e+07	1.89933e+07	3.28089e+07	37467841	5.18838e+07	5.09818e+07	6	2.012	2.791	1.343	1.934	2.501	1.392		Cell cycle; DNA replication	Cell Cycle; DNA Replication; G1 to S cell cycle control
Q9Y657	Spindlin-1 OS=Homo sapiens GN=SPIN1 PE=1 SV=3		SPIN1	29	6	29.6	40	3.81435e+07	7.61382e+07	4.28364e+07	4.80035e+07	6.23373e+07	7.32243e+07	6	0.986	1.382	1.366	0.675	0.909	1.23
P54886	Delta-1-pyrroline-5-carboxylate synthase OS=Homo sapiens GN=ALDH18A1 PE=1 SV=2		ALDH18A1	29	10	87.2	15	1.38632e+06	2.38958e+06	1.96332e+07	19883545	2.18193e+07	2.52539e+07	6	7.266	7.566	0.941	4.256	7.881	1.23		Arginine and proline metabolism; Biosynthesis of amino acids; Metabolic pathways	Amino Acid metabolism; Urea cycle and metabolism of amino groups
P19474	E3 ubiquitin-protein ligase TRIM21 OS=Homo sapiens GN=TRIM21 PE=1 SV=1		TRIM21	29	9	54.1	24	4.10959e+07	6.58088e+07	3.07998e+07	42969316	4.78975e+07	58560361	6	0.824	1.354	1.41	1.024	1.079	1.06		Systemic lupus erythematosus
P54577	Tyrosine--tRNA ligase, cytoplasmic OS=Homo sapiens GN=YARS PE=1 SV=4		YARS	29	11	59.1	21	654455	4.3642e+06	2.0769e+07	1.67257e+07	2.62379e+07	2.30861e+07	6	6.843	9.356	1.28	2.987	3.705	1.329		Aminoacyl-tRNA biosynthesis
Q00839	Heterogeneous nuclear ribonucleoprotein U OS=Homo sapiens GN=HNRNPU PE=1 SV=6		HNRNPU	29	8	90.5	10	1.54825e+07	2.69633e+07	14350787	1.88432e+07	2.33636e+07	2.55042e+07	6	0.981	1.202	1.292	0.795	0.948	1.274		Spliceosome	mRNA Processing
P62318	Small nuclear ribonucleoprotein Sm D3 OS=Homo sapiens GN=SNRPD3 PE=1 SV=1		SNRPD3	29	2	13.9	15	1.14792e+08	125038718	9.75508e+07	121753278	1.72233e+08	1.53159e+08	6	0.729	1.069	1.467	1.017	1.138	1.119		Spliceosome; Systemic lupus erythematosus	mRNA Processing
P55209	Nucleosome assembly protein 1-like 1 OS=Homo sapiens GN=NAP1L1 PE=1 SV=1		NAP1L1	28	8	45.3	33	1.55689e+07	2.04431e+07	5.50715e+07	5.08422e+07	7.75203e+07	8.40136e+07	6	1.948	2.715	1.061	2.127	3.588	1.453
P78527	DNA-dependent protein kinase catalytic subunit OS=Homo sapiens GN=PRKDC PE=1 SV=3		PRKDC	28	15	468.8	5	8.78512e+06	1.28402e+07	1.07204e+07	1.10478e+07	1.24548e+07	1.01577e+07	6	0.965	0.866	1.033	1.017	0.804	0.776		Cell cycle; Non-homologous end-joining	Pathways Affected in Adenoid Cystic Carcinoma; DNA Damage Response; Retinoblastoma (RB) in Cancer; Cell Cycle; ATM Signaling Network in Development and Disease; miRNA Regulation of DNA Damage Response; Non-homologous end joining; Fas Ligand (FasL) pathway and Stress induction of Heat Shock Proteins (HSP) regulation
P08670	Vimentin OS=Homo sapiens GN=VIM PE=1 SV=4		VIM	28	12	53.6	28	3.05676e+07	3.24518e+07	1.96812e+07	2.69488e+07	4.05565e+07	2.42721e+07	6	0.648	1.294	1.655	1.002	0.89	0.881		Epstein-Barr virus infection; MicroRNAs in cancer	Striated Muscle Contraction; TGF-B Signaling in Thyroid Cells for Epithelial-Mesenchymal Transition; Spinal Cord Injury; Apoptosis-related network due to altered Notch3 in ovarian cancer; T-Cell antigen Receptor (TCR) Signaling Pathway; Primary Focal Segmental Glomerulosclerosis FSGS; Allograft Rejection
Q9NQ29	Putative RNA-binding protein Luc7-like 1 OS=Homo sapiens GN=LUC7L PE=1 SV=1		LUC7L	28	2	43.7	17	15144024	1.45504e+07	1.4448e+07	1.58772e+07	1.57899e+07	1.38436e+07	6	0.862	0.703	1.357	1.028	0.816	0.824
P60891	Ribose-phosphate pyrophosphokinase 1 OS=Homo sapiens GN=PRPS1 PE=1 SV=2		PRPS1	28	5	34.8	18	1.36141e+07	1.05206e+07	1.20338e+07	1.57884e+07	9134874	1.37318e+07	6	0.84	0.591	0.769	1.846	1.352	0.881		Purine metabolism; Metabolic pathways; Pentose phosphate pathway; Carbon metabolism; Biosynthesis of amino acids	Nucleotide Metabolism
P08708	40S ribosomal protein S17 OS=Homo sapiens GN=RPS17 PE=1 SV=2		RPS17; RPS17L	27	3	15.5	40	1.25113e+07	2.65516e+07	2.43098e+07	2.29881e+07	2.86827e+07	2.99894e+07	6	0.843	1.063	0.966	0.857	1.068	1.173		Ribosome	Cytoplasmic Ribosomal Proteins
O75915	PRA1 family protein 3 OS=Homo sapiens GN=ARL6IP5 PE=1 SV=1		ARL6IP5	27	6	21.6	29	4.97246e+06	3.57269e+06	2.46173e+08	2.19624e+08	2.27372e+07	1.98447e+07	6	100	50.662	0.094	45.617	1.998	0.108	Acetyl [N-Term]
Q14008	Cytoskeleton-associated protein 5 OS=Homo sapiens GN=CKAP5 PE=1 SV=3		CKAP5	27	14	225.4	9	8.54686e+06	1.79159e+07	1.54956e+07	1.35258e+07	1.92761e+07	17822683	6	1.232	1.47	1.12	0.822	1.209	1.368
P33176	Kinesin-1 heavy chain OS=Homo sapiens GN=KIF5B PE=1 SV=1		KIF5B	27	10	109.6	13	5.59161e+06	1.3422e+07	1.63729e+07	1.73446e+07	2.33992e+07	2.664e+07	6	1.95	2.647	1.696	1.364	1.839	1.275		Endocytosis; Dopaminergic synapse	Insulin Signaling
P31946	14-3-3 protein beta/alpha OS=Homo sapiens GN=YWHAB PE=1 SV=3		YWHAB	27	5	28.1	33	1.79664e+06	148121	6.32062e+06	5.85804e+06	1.17562e+07	1.20839e+07	6	3.104	4.981	1.19	11.012	22.12	2.189		Viral carcinogenesis; Oocyte meiosis; Hepatitis B; PI3K-Akt signaling pathway; Hippo signaling pathway; Cell cycle; Epstein-Barr virus infection	Calcium Regulation in the Cardiac Cell; IL-3 Signaling Pathway; Sudden Infant Death Syndrome (SIDS) Susceptibility Pathways; Myometrial Relaxation and Contraction Pathways; Cell Cycle
P61026	Ras-related protein Rab-10 OS=Homo sapiens GN=RAB10 PE=1 SV=1		RAB10	27	4	22.5	30	3.39123e+07	6.48947e+07	7.16909e+07	7.57613e+07	8.36663e+07	83050969	6	2.423	2.387	0.89	1.394	1.545	1.088		AMPK signaling pathway; Endocytosis	Focal Adhesion-PI3K-Akt-mTOR-signaling pathway
Q15388	Mitochondrial import receptor subunit TOM20 homolog OS=Homo sapiens GN=TOMM20 PE=1 SV=1		TOMM20	27	2	16.3	19	1.25174e+07	7.42671e+06	1.09734e+07	2.30124e+07	17401994	1.21373e+07	6	0.756	0.92	1.218	3.508	1.559	0.444
P42166	Lamina-associated polypeptide 2, isoform alpha OS=Homo sapiens GN=TMPO PE=1 SV=2		TMPO	26	2	75.4	18	2.3762e+06	3.65531e+06	5.46648e+06	5252005	6.10592e+06	7.33762e+06	6	1.963	1.84	0.937	1.909	1.913	1.021
P22087	rRNA 2'-O-methyltransferase fibrillarin OS=Homo sapiens GN=FBL PE=1 SV=2		FBL	26	8	33.8	37	2.83979e+07	6.8186e+07	2.41105e+07	3.4919e+07	2.86157e+07	4.7033e+07	6	0.944	1.035	1.177	0.561	0.828	1.316		Ribosome biogenesis in eukaryotes
Q15907	Ras-related protein Rab-11B OS=Homo sapiens GN=RAB11B PE=1 SV=4		RAB11B	26	1	24.5	34	1.07912e+07	1.36547e+07	3.91784e+07	32703833	41246893	3.71889e+07	6	3.164	3.17	0.899	1.682	1.875	1.127		Vasopressin-regulated water reabsorption; Endocytosis; AMPK signaling pathway	Focal Adhesion-PI3K-Akt-mTOR-signaling pathway
P62857	40S ribosomal protein S28 OS=Homo sapiens GN=RPS28 PE=1 SV=1		RPS28	26	2	7.8	30	1.84571e+07	47833048	4.39162e+07	3.0882e+07	2.97537e+07	4.74803e+07	6	1.926	1.63	0.762	0.667	0.891	1.335		Ribosome	Cytoplasmic Ribosomal Proteins
Q8NE71	ATP-binding cassette sub-family F member 1 OS=Homo sapiens GN=ABCF1 PE=1 SV=2		ABCF1	25	11	95.9	20	1.02048e+07	1.65763e+07	1.55377e+07	1.55442e+07	1.96112e+07	1.85857e+07	6	0.965	1.138	1.179	0.947	0.971	1.107
E9PK25	Cofilin-1 OS=Homo sapiens GN=CFL1 PE=1 SV=1			25	6	22.7	34	3.14719e+07	2.87229e+07	3.75354e+07	4.99952e+07	5.9121e+07	4.14506e+07	6	1.04	1.967	1.606	1.964	1.667	0.839
Q92620	Pre-mRNA-splicing factor ATP-dependent RNA helicase PRP16 OS=Homo sapiens GN=DHX38 PE=1 SV=2		DHX38	25	10	140.4	10	1.16389e+07	1.86511e+07	1.58789e+07	1.68789e+07	14235354	18863202	6	1.228	0.935	0.756	0.974	1.041	0.953		Spliceosome	mRNA Processing
Q5TDF0	Cancer-related nucleoside-triphosphatase OS=Homo sapiens GN=NTPCR PE=1 SV=1		NTPCR	25	5	25.1	32	1.47606e+07	1.36429e+07	2.55951e+07	2.19675e+07	2.37716e+07	2.43609e+07	6	1.467	1.239	0.845	1.636	1.471	0.92
O43318	Mitogen-activated protein kinase kinase kinase 7 OS=Homo sapiens GN=MAP3K7 PE=1 SV=1		MAP3K7	25	7	67.2	17	1.26783e+07	1.74089e+07	1.08574e+07	1.04231e+07	1.49621e+07	1.21349e+07	6	0.848	1.119	1.154	0.63	0.926	1.203		Toxoplasmosis; Osteoclast differentiation; RIG-I-like receptor signaling pathway; AMPK signaling pathway; MAPK signaling pathway; TNF signaling pathway; Toll-like receptor signaling pathway; Epstein-Barr virus infection; Adherens junction; NOD-like receptor signaling pathway; Wnt signaling pathway; T cell receptor signaling pathway; NF-kappa B signaling pathway; Herpes simplex infection; Leishman…	Insulin Signaling; Wnt Signaling Pathway and Pluripotency; TGF-beta Signaling Pathway; RIG-I-like Receptor Signaling; Wnt Signaling Pathway Netpath; Structural Pathway of Interleukin 1 (IL-1); NLR Proteins; EBV LMP1 signaling; IL-1 signaling pathway; Cardiac Hypertrophic Response; T-Cell antigen Receptor (TCR) Signaling Pathway; TNF related weak inducer of apoptosis (TWEAK) Signaling Pathway; Reg…
Q13162	Peroxiredoxin-4 OS=Homo sapiens GN=PRDX4 PE=1 SV=1		PRDX4	25	5	30.5	26	1.38321e+07	1.81663e+07	3.10603e+07	2.24341e+07	2.92745e+07	3.26135e+07	6	1.737	1.451	0.858	0.748	1.35	1.162			Selenium Micronutrient Network
O95373	Importin-7 OS=Homo sapiens GN=IPO7 PE=1 SV=1		IPO7	25	7	119.4	10	13641141	1.49543e+07	2.02504e+07	1.38873e+07	1.73285e+07	1.79842e+07	6	1.139	0.815	0.925	0.961	1.171	0.99	Acetyl [N-Term]
Q9Y6Y0	Influenza virus NS1A-binding protein OS=Homo sapiens GN=IVNS1ABP PE=1 SV=3		IVNS1ABP	25	6	71.7	16	1.42895e+07	1.43084e+07	2.229e+07	1.48937e+07	2.12769e+07	1.05939e+07	6	1.413	1.497	1.001	1.273	1.101	0.864		Influenza A
P0C0S5	Histone H2A.Z OS=Homo sapiens GN=H2AFZ PE=1 SV=2		H2AFZ	24	3	13.5	54	3.48229e+07	5.6781e+07	5.28861e+07	3.6855e+07	52520707	5.32586e+07	6	1.133	1.899	1.266	0.85	0.683	1.342		Systemic lupus erythematosus; Alcoholism	Retinoblastoma (RB) in Cancer; Proteasome Degradation
P05387	60S acidic ribosomal protein P2 OS=Homo sapiens GN=RPLP2 PE=1 SV=1		RPLP2	24	4	11.7	70	3.26405e+06	9.24987e+06	2.40114e+07	2.84284e+07	4.52643e+07	5.49197e+07	6	3.423	6.458	1.615	2.032	3.525	1.882		Ribosome	Cytoplasmic Ribosomal Proteins
O15397	Importin-8 OS=Homo sapiens GN=IPO8 PE=1 SV=2		IPO8	24	9	119.9	12	9.76309e+06	4.47085e+07	2.1796e+07	2.3658e+07	2.30601e+07	2.84872e+07	6	1.829	1.654	0.933	0.599	0.98	1.223
Q9BZZ5	Apoptosis inhibitor 5 OS=Homo sapiens GN=API5 PE=1 SV=3		API5	24	8	59	20	9.76264e+06	1.33118e+07	1.31238e+07	1.43748e+07	2.36723e+07	2.2149e+07	6	1.029	1.434	1.475	1.211	1.683	1.323
P26599	Polypyrimidine tract-binding protein 1 OS=Homo sapiens GN=PTBP1 PE=1 SV=1		PTBP1	24	5	57.2	18	7.28809e+06	1.01456e+07	2.55933e+07	2.40631e+07	2.15193e+07	3.7004e+07	6	2.858	2.055	0.717	2.241	2.393	1.196			mRNA Processing; mir-124 predicted interactions with cell cycle and differentiation
P22695	Cytochrome b-c1 complex subunit 2, mitochondrial OS=Homo sapiens GN=UQCRC2 PE=1 SV=3		UQCRC2	24	6	48.4	23	8.49933e+06	1.74021e+07	2.01718e+07	1.58566e+07	2.3729e+07	2.25792e+07	6	1.637	1.785	1.131	1.319	1.16	0.934		Oxidative phosphorylation; Cardiac muscle contraction; Parkinson's disease; Non-alcoholic fatty liver disease (NAFLD); Alzheimer's disease; Huntington's disease; Metabolic pathways	Electron Transport Chain
P81605	Dermcidin OS=Homo sapiens GN=DCD PE=1 SV=2		DCD	24	5	11.3	46	4.3203e+07	3.9109e+07	2.19195e+07	20523219	2.56443e+07	3.12243e+07	6	0.427	0.217	0.741	0.597	0.851	1.009
J3KQE5	GTP-binding nuclear protein Ran (Fragment) OS=Homo sapiens GN=RAN PE=1 SV=1			24	5	26.8	25	3.56121e+07	6.08588e+07	3.43107e+07	4.36145e+07	4.84078e+07	5.60394e+07	6	0.82	1.368	1.285	0.748	0.946	1.189
Q9H9B4	Sideroflexin-1 OS=Homo sapiens GN=SFXN1 PE=1 SV=4		SFXN1	24	7	35.6	28	6.97451e+06	2.54334e+07	3.10344e+07	2.72257e+07	2.42728e+07	2.93882e+07	6	2.994	2.742	0.859	1.393	1.414	1
P16402	Histone H1.3 OS=Homo sapiens GN=HIST1H1D PE=1 SV=2		HIST1H1D	24	4	22.3	15	2.80988e+07	38510315	2.40527e+07	2.88875e+07	4.37541e+07	4.04344e+07	6	0.816	1.284	1.621	0.707	0.839	1.206
P25789	Proteasome subunit alpha type-4 OS=Homo sapiens GN=PSMA4 PE=1 SV=1		PSMA4	24	6	29.5	25	1.42405e+08	223386865	1.41899e+08	173119543	220402966	2.0449e+08	6	0.773	1.363	1.791	0.941	0.995	0.991		Proteasome	Exercise-induced Circadian Regulation; Proteasome Degradation
A0A087X020	Ribosome maturation protein SBDS OS=Homo sapiens GN=SBDS PE=1 SV=1			24	6	28.8	21	1.12382e+07	2.01714e+07	1.26646e+07	1.2147e+07	1.59254e+07	1.58957e+07	6	0.745	1.058	1.385	0.859	1.043	1.215
P45880	Voltage-dependent anion-selective channel protein 2 OS=Homo sapiens GN=VDAC2 PE=1 SV=2		VDAC2	23	7	31.5	27	3.96425e+07	6.59062e+07	8.28326e+07	6.5433e+07	8.42458e+07	7.19637e+07	6	2.187	2.231	1.076	0.965	1.387	1.395		Calcium signaling pathway; Huntington's disease; Parkinson's disease; cGMP-PKG signaling pathway; HTLV-I infection; NOD-like receptor signaling pathway
Q9UJZ1	Stomatin-like protein 2, mitochondrial OS=Homo sapiens GN=STOML2 PE=1 SV=1		STOML2	23	6	38.5	22	2.23154e+06	4.41387e+06	1.512e+07	1.61697e+07	1.86228e+07	1.66311e+07	6	4.165	4.016	1.263	2.52	2.75	0.909
Q96P70	Importin-9 OS=Homo sapiens GN=IPO9 PE=1 SV=3		IPO9	23	3	115.9	7	1.08486e+06	3496542	6.57537e+06	2.9409e+06	5.29378e+06	4.99219e+06	6	4.532	3.546	0.783	0.955	1.445	1.514
Q9BXP5	Serrate RNA effector molecule homolog OS=Homo sapiens GN=SRRT PE=1 SV=1		SRRT	23	8	100.6	12	3.7714e+06	10968496	1.66327e+07	1.70514e+07	2.00681e+07	3.02254e+07	6	3.289	3.25	1.109	1.44	1.935	1.314
P62491	Ras-related protein Rab-11A OS=Homo sapiens GN=RAB11A PE=1 SV=3		RAB11A	23	1	24.4	44							0								Endocrine and other factor-regulated calcium reabsorption; Vasopressin-regulated water reabsorption; Endocytosis; Pancreatic secretion	VEGFA-VEGFR2 Signaling Pathway
Q16531	DNA damage-binding protein 1 OS=Homo sapiens GN=DDB1 PE=1 SV=1		DDB1	23	9	126.9	9	8.91618e+06	8.38755e+06	1.05895e+07	1.01819e+07	1.83678e+07	1.29779e+07	6	1.644	1.906	1.312	1.174	1.48	1.359		Ubiquitin mediated proteolysis; Viral carcinogenesis; Nucleotide excision repair; Hepatitis B
Q14157	Ubiquitin-associated protein 2-like OS=Homo sapiens GN=UBAP2L PE=1 SV=2		UBAP2L	23	5	114.5	7	1.19731e+07	2.24751e+07	2.50641e+07	1.84789e+07	3.00186e+07	26130820	6	1.806	2.151	1.314	1.194	1.218	1.076
P31948	Stress-induced-phosphoprotein 1 OS=Homo sapiens GN=STIP1 PE=1 SV=1		STIP1	23	9	62.6	16	1.57063e+06	2.47352e+06	2.67536e+07	2.25185e+07	4.20166e+07	3.43805e+07	6	2.557	2.793	1.533	6.146	9.705	1.368		Prion diseases
Q00688	Peptidyl-prolyl cis-trans isomerase FKBP3 OS=Homo sapiens GN=FKBP3 PE=1 SV=1		FKBP3	23	6	25.2	27	8.32675e+06	1.4483e+07	1.5921e+07	1.47914e+07	1.54103e+07	1.8841e+07	6	1.229	1.443	0.869	1.126	1.233	1.128
Q9Y4E8	Ubiquitin carboxyl-terminal hydrolase 15 OS=Homo sapiens GN=USP15 PE=1 SV=3		USP15	23	9	112.3	9	4.82239e+06	2.10209e+07	2.07157e+07	1.34243e+07	2.23886e+07	2.55969e+07	6	1.957	2.333	1.033	0.797	1.033	1.732
P09651	Heterogeneous nuclear ribonucleoprotein A1 OS=Homo sapiens GN=HNRNPA1 PE=1 SV=5		HNRNPA1	23	6	38.7	23	1.24727e+07	3.10318e+07	1.58429e+07	2.29175e+07	2.31648e+07	2.23636e+07	6	1.117	1.751	1.093	0.773	1.022	1.019		Spliceosome	mRNA Processing
P24539	ATP synthase F(0) complex subunit B1, mitochondrial OS=Homo sapiens GN=ATP5F1 PE=1 SV=2		ATP5F1	23	5	28.9	23	9.62842e+06	1.35773e+07	2.04775e+07	1.67854e+07	1.66277e+07	1.51669e+07	6	1.887	1.157	0.991	0.883	1.049	0.855		Metabolic pathways; Parkinson's disease; Alzheimer's disease; Oxidative phosphorylation; Huntington's disease	Electron Transport Chain; Oxidative phosphorylation
P52292	Importin subunit alpha-1 OS=Homo sapiens GN=KPNA2 PE=1 SV=1		KPNA2	22	6	57.8	16	4.95292e+06	1.52235e+07	1.18075e+07	1.18228e+07	1.6724e+07	1.84031e+07	6	1.619	2.096	1.294	0.857	1.097	1.324		Influenza A
Q66PJ3	ADP-ribosylation factor-like protein 6-interacting protein 4 OS=Homo sapiens GN=ARL6IP4 PE=1 SV=2		ARL6IP4	22	4	44.9	12	3.22724e+07	6.48522e+07	4.15424e+07	44367333	4.80885e+07	5.77369e+07	6	1.187	1.05	1.079	0.878	0.942	1.073
Q96AG4	Leucine-rich repeat-containing protein 59 OS=Homo sapiens GN=LRRC59 PE=1 SV=1		LRRC59	22	5	34.9	21	4.57995e+07	41010031	48127030	3.10452e+07	37071027	36024551	6	1.251	0.939	0.751	1.017	1.147	1.066
O14737	Programmed cell death protein 5 OS=Homo sapiens GN=PDCD5 PE=1 SV=3		PDCD5	22	5	14.3	43	1.33859e+07	2.40157e+07	2.26589e+07	23081446	2.87462e+07	30548622	6	1.167	1.529	1.103	0.996	1.304	1.15
Q9NXS2	Glutaminyl-peptide cyclotransferase-like protein OS=Homo sapiens GN=QPCTL PE=1 SV=2		QPCTL	22	7	42.9	19	1.5544e+07	3.67479e+07	3.87102e+07	3.78606e+07	39555462	3.88727e+07	6	2.273	1.577	0.867	1.035	1.003	1.043
Q13347	Eukaryotic translation initiation factor 3 subunit I OS=Homo sapiens GN=EIF3I PE=1 SV=1		EIF3I	22	7	36.5	30	9.00464e+06	1.53677e+07	1.53161e+07	1.63964e+07	2.36532e+07	2.43857e+07	6	1.406	2.003	1.33	1.179	1.526	1.293		RNA transport	Translation Factors
P26583	High mobility group protein B2 OS=Homo sapiens GN=HMGB2 PE=1 SV=2		HMGB2	22	5	24	19	1.81225e+07	2.40216e+07	1.80958e+07	2.72839e+07	2.97255e+07	2.39801e+07	6	0.902	1.154	1.377	1.235	0.938	0.914			Ectoderm Differentiation; Retinoblastoma (RB) in Cancer
A0A0G2JPR0	Complement C4-A OS=Homo sapiens GN=C4A PE=1 SV=1		LOC100294156	22	3	192.8	2	1.90847e+07	2.92204e+07	1.76897e+07	2.35953e+07	3.02177e+07	3.028e+07	6	0.796	0.904	1.135	0.852	0.757	0.889
Q9H0U4	Ras-related protein Rab-1B OS=Homo sapiens GN=RAB1B PE=1 SV=1		RAB1B	22	2	22.2	26	3753815	8.67728e+06	1.5768e+07	1.03118e+07	15740015	1.54602e+07	6	3.332	2.574	1.167	1.542	2.18	1.414		Legionellosis
Q04917	14-3-3 protein eta OS=Homo sapiens GN=YWHAH PE=1 SV=4		YWHAH	22	2	28.2	21	109032	217486	456178	624119	1.15569e+06	1033521	6	3.56	7.584	2.131	2.982	4.578	1.536		PI3K-Akt signaling pathway; Hippo signaling pathway; Cell cycle; Epstein-Barr virus infection; Oocyte meiosis; Viral carcinogenesis	Cell Cycle; Sudden Infant Death Syndrome (SIDS) Susceptibility Pathways; Myometrial Relaxation and Contraction Pathways; Calcium Regulation in the Cardiac Cell
I3L504	Eukaryotic translation initiation factor 5A-1 OS=Homo sapiens GN=EIF5A PE=1 SV=1			22	3	20.5	23	22043894	3.45412e+07	21524977	26065411	2.72226e+07	26397098	6	1.006	1.131	1.124	0.902	0.842	0.933			eIF5A regulation in response to inhibition of the nuclear export system
P06748	Nucleophosmin OS=Homo sapiens GN=NPM1 PE=1 SV=2		NPM1	21	6	32.6	29	8.91189e+06	1.66053e+07	4.34947e+07	3.83359e+07	4.58953e+07	5.37453e+07	6	2.217	1.938	0.847	1.685	2.272	1.071
Q9BUN8	Derlin-1 OS=Homo sapiens GN=DERL1 PE=1 SV=1		DERL1	21	4	28.8	21			5.31152e+07	4.99497e+07	1.0764e+07	1.39248e+07	4	100	100	0.262	100	100	0.316		Protein processing in endoplasmic reticulum; Amyotrophic lateral sclerosis (ALS)	Amyotrophic lateral sclerosis (ALS)
Q15392	Delta(24)-sterol reductase OS=Homo sapiens GN=DHCR24 PE=1 SV=2		DHCR24	21	7	60.1	21	428125	3.83527e+06	2.28719e+07	4.39984e+07	5.49381e+06	1.03389e+07	6	8.44	1.906	0.214	8.759	2.109	0.194		Steroid biosynthesis; Metabolic pathways	Tryptophan metabolism
Q05519	Serine/arginine-rich splicing factor 11 OS=Homo sapiens GN=SRSF11 PE=1 SV=1		SRSF11	21	5	53.5	14	3.53755e+07	36637281	2.49087e+07	3.12357e+07	3.29524e+07	3.36848e+07	6	0.784	0.897	1.467	0.844	0.996	1.005
Q6FI13	Histone H2A type 2-A OS=Homo sapiens GN=HIST2H2AA3 PE=1 SV=3		HIST2H2AA4; HIST2H2AA3	21	2	14.1	49	8.24466e+06	1.53903e+07	8.08986e+06	7.60537e+06	2.44783e+07	1.12934e+07	6	0.835	2.124	2.545	0.513	0.707	1.377		Systemic lupus erythematosus; Alcoholism
Q9Y3I0	tRNA-splicing ligase RtcB homolog OS=Homo sapiens GN=RTCB PE=1 SV=1		C22orf28; RTCB	21	7	55.2	17	3.97696e+06	7.57034e+06	1.17271e+07	8.05764e+06	1.73086e+07	1.25529e+07	6	1.818	2.172	1.212	1.225	1.66	1.248
O43143	Pre-mRNA-splicing factor ATP-dependent RNA helicase DHX15 OS=Homo sapiens GN=DHX15 PE=1 SV=2		DHX15	21	6	90.9	12	4.44463e+06	7.76539e+06	7.53264e+06	9.08421e+06	1.03755e+07	9.86305e+06	6	0.826	0.893	1.095	1.529	1.336	0.997		Spliceosome	mRNA Processing
P55081	Microfibrillar-associated protein 1 OS=Homo sapiens GN=MFAP1 PE=1 SV=2		MFAP1	21	5	51.9	15	1.35345e+07	2.38143e+07	1.33688e+07	19571097	2.571e+07	2.60762e+07	6	0.759	1.097	1.455	0.968	1.063	1.113			Canonical and Non-canonical Notch signaling
Q14739	Lamin-B receptor OS=Homo sapiens GN=LBR PE=1 SV=2		LBR	21	7	70.7	11	3.81951e+06	12355797	1.41857e+07	1.7465e+07	2.36888e+07	1.86429e+07	6	1.981	2.323	1.45	1.532	1.428	1.002			ATM Signaling Network in Development and Disease; Gastric cancer network 2
Q15014	Mortality factor 4-like protein 2 OS=Homo sapiens GN=MORF4L2 PE=1 SV=1		MORF4L2	21	5	32.3	30	1.37787e+07	3.14984e+07	18836682	25297336	2.99494e+07	3.4414e+07	6	1.007	1.267	1.173	0.882	0.971	0.958
Q00059	Transcription factor A, mitochondrial OS=Homo sapiens GN=TFAM PE=1 SV=1		TFAM	21	6	29.1	24	4.74184e+06	7.91057e+06	9.16562e+06	8.67463e+06	1.23479e+07	1.148e+07	6	1.282	1.586	1.075	1.001	1.349	1.337		Huntington's disease	Energy Metabolism; NAD metabolism, sirtuins and aging; Mitochondrial Gene Expression
A0A024R4E5	High density lipoprotein binding protein (Vigilin), isoform CRA_a OS=Homo sapiens GN=HDLBP PE=1 SV=1		HDLBP	20	8	141.4	9	1.77827e+06	410656	1.40019e+07	9.97686e+06	1.57853e+07	1.72752e+07	6	3.022	2.408	0.922	3.208	4.288	1.759
Q15149	Plectin OS=Homo sapiens GN=PLEC PE=1 SV=3		PLEC	20	11	531.5	3	3.81905e+07	5.80371e+07	4.78623e+07	6.19874e+07	7.01714e+07	6.83317e+07	6	0.715	1.068	1.137	1.665	0.886	0.535
E9PEB5	Far upstream element-binding protein 1 OS=Homo sapiens GN=FUBP1 PE=1 SV=1			20	5	68.9	12		312729	1.46655e+07	1.15307e+07	2.54491e+07	19428954	5	100	100	1.513	4.45	8.06	1.497
Q9BY77	Polymerase delta-interacting protein 3 OS=Homo sapiens GN=POLDIP3 PE=1 SV=2		POLDIP3	20	6	46.1	20	1.20013e+07	2.32484e+07	1.48471e+07	1.28932e+07	2.13059e+07	2.18622e+07	6	0.915	1.07	1.098	0.698	0.786	1.293
G8JLB6	Heterogeneous nuclear ribonucleoprotein H OS=Homo sapiens GN=HNRNPH1 PE=1 SV=1		HNRNPH1	20	4	51.2	11	1.63714e+07	2.08834e+07	22194455	1.51285e+07	1.85445e+07	1.88411e+07	6	1.811	1.483	0.819	1.336	1.396	1.166			mRNA Processing; Mecp2 and Associated Rett Syndrome
Q9P270	SLAIN motif-containing protein 2 OS=Homo sapiens GN=SLAIN2 PE=1 SV=2		SLAIN2	20	5	62.5	10	2.8967e+06	9.11079e+06	9.12824e+06	1.02402e+07	1.56974e+07	1.72694e+07	6	1.663	2.162	1.528	1.275	1.793	1.586
Q8ND56	Protein LSM14 homolog A OS=Homo sapiens GN=LSM14A PE=1 SV=3		LSM14A	20	5	50.5	13	1.91357e+07	19334376	2.41202e+07	2.35231e+07	2.79926e+07	2.42085e+07	6	1.122	1.207	1.133	1.261	1.344	1.009
P32119	Peroxiredoxin-2 OS=Homo sapiens GN=PRDX2 PE=1 SV=5		PRDX2	19	6	21.9	32	6.49717e+06	1.23651e+07	1.39981e+07	1.40296e+07	1.60519e+07	1.94901e+07	6	1.633	2.073	1.099	1.098	1.402	1.153			Selenium Micronutrient Network
Q16576	Histone-binding protein RBBP7 OS=Homo sapiens GN=RBBP7 PE=1 SV=1		RBBP7	19	6	47.8	25	6.45911e+06	8208744	1.51348e+07	1.17083e+07	1.58348e+07	1.31657e+07	6	1.679	1.739	0.857	0.87	1.111	1.008			Retinoblastoma (RB) in Cancer; Interactome of polycomb repressive complex 2 (PRC2)
P84103	Serine/arginine-rich splicing factor 3 OS=Homo sapiens GN=SRSF3 PE=1 SV=1		SRSF3	19	4	19.3	30	6.85964e+07	98287904	5.53532e+07	7.19589e+07	81586648	93247251	6	0.683	0.482	1.184	0.802	0.96	0.987		Herpes simplex infection; Spliceosome	mRNA Processing
Q9UG63	ATP-binding cassette sub-family F member 2 OS=Homo sapiens GN=ABCF2 PE=1 SV=2		ABCF2	19	4	71.2	7	8.0762e+06	7.06892e+06	1.00662e+07	1.24895e+07	18137187	1.49444e+07	6	1.124	1.799	1.704	1.494	1.878	1.534
P50502	Hsc70-interacting protein OS=Homo sapiens GN=ST13 PE=1 SV=2		ST13	19	4	41.3	10	1.07848e+06	4.10025e+06	2.67451e+07	2.45681e+07	4.41921e+07	3.26888e+07	6	4.547	8.349	1.45	6.292	7.45	1.261
P62280	40S ribosomal protein S11 OS=Homo sapiens GN=RPS11 PE=1 SV=3		RPS11	19	6	18.4	27	2.20512e+07	1.91711e+07	1.42101e+07	2.35161e+07	2.7633e+07	1.83728e+07	6	0.641	1.05	1.65	1.492	0.939	0.768		Ribosome	Cytoplasmic Ribosomal Proteins
P61006	Ras-related protein Rab-8A OS=Homo sapiens GN=RAB8A PE=1 SV=1		RAB8A	19	1	23.7	14	680243	1.87511e+06	2.69342e+06	2.01741e+06	2.83154e+06	3518432	6	3.369	2.978	0.884	1.118	1.808	1.617		AMPK signaling pathway; Endocytosis; Pancreatic secretion	Focal Adhesion-PI3K-Akt-mTOR-signaling pathway
Q9Y2S6	Translation machinery-associated protein 7 OS=Homo sapiens GN=TMA7 PE=1 SV=1		TMA7	19	2	7.1	30	1.28669e+08	1.48939e+08	1.15731e+08	1.46962e+08	1.54482e+08	1.20126e+08	6	0.935	1.131	1.152	1.028	0.774	0.753
Q13200	26S proteasome non-ATPase regulatory subunit 2 OS=Homo sapiens GN=PSMD2 PE=1 SV=3		PSMD2	18	5	100.1	9	369904	1.97246e+06	3.13823e+06	3.20814e+06	5.95961e+06	4.5359e+06	6	1.615	2.743	1.698	0.999	1.635	1.206		Proteasome; Epstein-Barr virus infection	TNF alpha Signaling Pathway; Parkin-Ubiquitin Proteasomal System pathway; Proteasome Degradation
Q02978	Mitochondrial 2-oxoglutarate/malate carrier protein OS=Homo sapiens GN=SLC25A11 PE=1 SV=3		SLC25A11	18	7	34	25	3.30271e+06	1.29477e+07	1.99687e+07	1.68852e+07	2.02343e+07	1.8355e+07	6	1.759	1.597	0.813	1.43	1.402	1.029
Q10567	AP-1 complex subunit beta-1 OS=Homo sapiens GN=AP1B1 PE=1 SV=2		AP1B1	18	6	104.6	11	1.41401e+06	4.15066e+06	5.6277e+06	7.70416e+06	9.89633e+06	9.03366e+06	6	2.794	3.195	1.056	1.661	2.298	1.324		Lysosome
Q01081	Splicing factor U2AF 35 kDa subunit OS=Homo sapiens GN=U2AF1 PE=1 SV=3		U2AF1; LOC102724594; U2AF1L5	18	3	27.9	16	3.501e+07	5.36001e+07	3.20587e+07	4.44693e+07	4.58047e+07	5.18333e+07	6	0.795	1.098	1.193	0.809	0.952	1.053		Spliceosome; Shigellosis	mRNA Processing
Q9P035	Very-long-chain (3R)-3-hydroxyacyl-CoA dehydratase 3 OS=Homo sapiens GN=HACD3 PE=1 SV=2		PTPLAD1; HACD3	18	6	43.1	19	9.92768e+06	1.38811e+07	2.28932e+07	2.25884e+07	2.2172e+07	2.07392e+07	6	1.942	1.403	0.765	1.343	1.438	0.926		Biosynthesis of unsaturated fatty acids; Fatty acid metabolism; Fatty acid elongation
Q9Y5M8	Signal recognition particle receptor subunit beta OS=Homo sapiens GN=SRPRB PE=1 SV=3		SRPRB	18	5	29.7	25	3.98429e+06	7.41257e+06	1.11305e+07	8.17759e+06	1.21426e+07	1.08083e+07	6	1.96	2.019	1.222	1.127	1.412	1.247		Protein export
Q15056	Eukaryotic translation initiation factor 4H OS=Homo sapiens GN=EIF4H PE=1 SV=5		EIF4H	18	4	27.4	23	1.65233e+07	2.01214e+07	2.03319e+07	2.27009e+07	3.06002e+07	1.68051e+07	6	0.721	0.792	1.123	1.172	0.785	0.645			Translation Factors
Q00325	Phosphate carrier protein, mitochondrial OS=Homo sapiens GN=SLC25A3 PE=1 SV=2		SLC25A3	18	6	40.1	15	1.07718e+07	2.47612e+07	2.89449e+07	2.86189e+07	38155495	4.20359e+07	6	2.017	2.218	0.997	1.203	1.592	1.275
P62314	Small nuclear ribonucleoprotein Sm D1 OS=Homo sapiens GN=SNRPD1 PE=1 SV=1		SNRPD1	18	2	13.3	28	1.50111e+07	31043692	1.68341e+07	3.36452e+07	3.17553e+07	34312109	6	0.864	1.212	1.404	1.12	1.066	0.952		Spliceosome; Systemic lupus erythematosus	mRNA Processing
Q15366	Poly(rC)-binding protein 2 OS=Homo sapiens GN=PCBP2 PE=1 SV=1		PCBP2	18	4	38.6	26	5.34712e+06	8.31261e+06	1.84162e+07	2.24016e+07	3.28005e+07	2.64656e+07	6	2.452	4.004	1.633	2.318	2.579	1.065			mRNA Processing
P62244	40S ribosomal protein S15a OS=Homo sapiens GN=RPS15A PE=1 SV=2		RPS15A	18	1	14.8	31	3346730	5.67722e+06	4207484	4986366	6.24336e+06	6.3434e+06	6	1.07	1.335	1.248	0.913	1.076	1.18		Ribosome	Cytoplasmic Ribosomal Proteins
P49755	Transmembrane emp24 domain-containing protein 10 OS=Homo sapiens GN=TMED10 PE=1 SV=2		TMED10	18	4	25	18	1.0945e+07	1.58522e+07	2.02888e+07	1.32319e+07	1.76521e+07	18264377	6	1.388	1.007	0.745	0.881	0.931	1.184			mRNA Processing
O75937	DnaJ homolog subfamily C member 8 OS=Homo sapiens GN=DNAJC8 PE=1 SV=2		DNAJC8	18	5	29.8	24	8.79515e+06	1.17554e+07	1.09393e+07	1.40666e+07	1.294e+07	11609302	6	0.809	0.704	1.054	1.383	0.975	0.789			mRNA Processing
Q9Y421	Protein FAM32A OS=Homo sapiens GN=FAM32A PE=1 SV=2		FAM32A	18	4	13.2	36	2.19036e+07	3.01666e+07	1.59929e+07	2.1319e+07	2.73684e+07	2.71953e+07	6	0.744	1.038	1.443	0.732	0.868	1.186
P53985	Monocarboxylate transporter 1 OS=Homo sapiens GN=SLC16A1 PE=1 SV=3		SLC16A1	18	4	53.9	8	4.49102e+06	6.71344e+06	13523367	1.31397e+07	1.09588e+07	1.09902e+07	6	2.096	1.842	0.764	2.056	2.182	0.794			Photodynamic therapy-induced HIF-1 survival signaling
A0A0G2JQH2	40S ribosomal protein S18 OS=Homo sapiens GN=RPS18 PE=1 SV=1			18	1	3.8	94	7.66635e+06	18108202	13552307	11465730	13897812	21309384	6	1.504	1.297	0.862	0.658	1.134	1.723	Acetyl [N-Term]
Q92621	Nuclear pore complex protein Nup205 OS=Homo sapiens GN=NUP205 PE=1 SV=3		NUP205	17	5	227.8	4	1.46047e+06	3.36535e+06	4.22414e+06	3.46501e+06	6.57337e+06	4.39783e+06	6	1.164	1.703	1.337	0.998	1.198	1.2		RNA transport
Q9HB71	Calcyclin-binding protein OS=Homo sapiens GN=CACYBP PE=1 SV=2		CACYBP	17	7	26.2	37	2.61536e+06	4.86493e+06	1.80766e+07	1.56345e+07	2.35502e+07	2.64793e+07	6	4.226	5.25	1.26	2.394	4.223	1.564		Wnt signaling pathway	Gastric cancer network 2
H0Y8C6	Importin-5 (Fragment) OS=Homo sapiens GN=IPO5 PE=1 SV=1			17	7	123.8	8	5.06618e+06	1.16892e+07	9.75952e+06	7223772	1.53783e+07	1.27126e+07	6	1.489	1.925	1.191	0.711	0.911	1.506
Q14257	Reticulocalbin-2 OS=Homo sapiens GN=RCN2 PE=1 SV=1		RCN2	17	6	36.9	36	1.23785e+06	6.63747e+06	6.97359e+06	7.40034e+06	1.62804e+07	1.05911e+07	6	1.556	2.114	1.358	1.236	1.533	1.115
Q9HAV4	Exportin-5 OS=Homo sapiens GN=XPO5 PE=1 SV=1		XPO5	17	6	136.2	8	3.5637e+06	6.55016e+06	6.60063e+06	8.74643e+06	8.1159e+06	6.43481e+06	6	1.224	1.339	0.913	1.174	1.032	0.724		RNA transport	RNA interference; miRNA Biogenesis
B7ZM99	MTHFD1L protein OS=Homo sapiens GN=MTHFD1L PE=1 SV=1		MTHFD1L	17	8	105.8	10	4.46056e+06	9.01501e+06	2.01776e+07	1.82504e+07	2.31906e+07	2.61677e+07	6	2.562	2.039	0.876	1.748	1.813	1.344			Trans-sulfuration and one carbon metabolism; One Carbon Metabolism
P20674	Cytochrome c oxidase subunit 5A, mitochondrial OS=Homo sapiens GN=COX5A PE=1 SV=2		COX5A	17	4	16.8	37	5.00424e+06	1.37327e+07	2.02246e+07	1.56322e+07	1.87474e+07	1.83041e+07	6	2.452	2.168	0.884	1.226	1.262	1.24		Parkinson's disease; Oxidative phosphorylation; Cardiac muscle contraction; Non-alcoholic fatty liver disease (NAFLD); Alzheimer's disease; Huntington's disease; Metabolic pathways	Arachidonate Epoxygenase / Epoxide Hydrolase; Electron Transport Chain
P42677	40S ribosomal protein S27 OS=Homo sapiens GN=RPS27 PE=1 SV=3		RPS27	17	2	9.5	30	1.55268e+07	4.07438e+07	2.21123e+07	2.42372e+07	3.57096e+07	4.15226e+07	6	0.923	1.304	1.359	0.579	0.847	1.634		Ribosome	Cytoplasmic Ribosomal Proteins
O43852	Calumenin OS=Homo sapiens GN=CALU PE=1 SV=2		CALU	17	5	37.1	15	912875	1.52304e+06	1.20351e+07	1.01773e+07	1.8656e+07	1.37597e+07	6	10.449	8.444	1.318	3.192	4.078	1.277			NOTCH1 regulation of human endothelial cell calcification
Q9UBB4	Ataxin-10 OS=Homo sapiens GN=ATXN10 PE=1 SV=1		ATXN10	17	5	53.5	10	1.8101e+06	5.36452e+06	5.8195e+06	8.47917e+06	1.19023e+07	11034121	6	2.077	3.232	1.385	1.647	1.66	1.154
P62805	Histone H4 OS=Homo sapiens GN=HIST1H4A PE=1 SV=2		HIST1H4A; HIST1H4F; HIST1H4D; HIST1H4J; HIST2H4A; HIST2H4B; HIST1H4H; HIST1H4C; HIST4H4; HIST1H4E; HIST1H4I; HIST1H4B; HIST1H4K; HIST1H4L	17	4	11.4	41	2.14624e+07	15198261	1.7977e+07	1.49584e+07	27977211	1.08054e+07	6	0.927	1.092	1.413	1.059	0.743	0.84		Systemic lupus erythematosus; Alcoholism; Viral carcinogenesis	Gastric Cancer Network 1; Histone Modifications; Type II interferon signaling (IFNG)
O60869	Endothelial differentiation-related factor 1 OS=Homo sapiens GN=EDF1 PE=1 SV=1		EDF1	17	3	16.4	22	2.61704e+07	4.05254e+07	3.04973e+07	3.36955e+07	4.36193e+07	3.32743e+07	6	1.258	1.42	1.116	0.928	0.692	0.913
P00403	Cytochrome c oxidase subunit 2 OS=Homo sapiens GN=MT-CO2 PE=1 SV=1		COX2	17	3	25.5	16	1.14709e+07	1.8706e+07	1.86569e+07	16581730	19231885	25898872	6	2.287	1.52	1.114	0.946	1.44	1.496		Oxidative phosphorylation; Huntington's disease; Non-alcoholic fatty liver disease (NAFLD); Parkinson's disease; Cardiac muscle contraction; Metabolic pathways; Alzheimer's disease	Endothelin Pathways; Electron Transport Chain; EGF/EGFR Signaling Pathway
P17096	High mobility group protein HMG-I/HMG-Y OS=Homo sapiens GN=HMGA1 PE=1 SV=3		HMGA1	17	3	11.7	23	1.25108e+07	1.85761e+07	1.70415e+07	2.45257e+07	2.70682e+07	3.05979e+07	6	1.202	1.522	1.248	1.406	1.424	1.247			Senescence and Autophagy in Cancer; Preimplantation Embryo; Adipogenesis
O00303	Eukaryotic translation initiation factor 3 subunit F OS=Homo sapiens GN=EIF3F PE=1 SV=1		EIF3F	16	3	37.5	18	4.56045e+06	1.06246e+07	3.27282e+06	2.50544e+06	1.4392e+06	2.14653e+06	6	0.689	0.786	0.622	0.61	0.58	1.057		RNA transport	Translation Factors
P34932	Heat shock 70 kDa protein 4 OS=Homo sapiens GN=HSPA4 PE=1 SV=4		HSPA4	16	7	94.3	9	4.96529e+06	3.77416e+06	9.68506e+06	9.61713e+06	1.49078e+07	1.2338e+07	6	2.558	3.126	1.341	1.972	2.109	1.216		Antigen processing and presentation	Parkin-Ubiquitin Proteasomal System pathway
Q8N766	ER membrane protein complex subunit 1 OS=Homo sapiens GN=EMC1 PE=1 SV=1		EMC1	16	7	111.7	9	2.98422e+06	7.46166e+06	9.07907e+06	7.05456e+06	9387409	7.17053e+06	6	1.975	1.873	1.057	1.092	1.322	1.28
Q15365	Poly(rC)-binding protein 1 OS=Homo sapiens GN=PCBP1 PE=1 SV=2		PCBP1	16	4	37.5	20	8.70068e+06	1.60853e+07	2.18705e+07	3.21554e+07	4.4485e+07	3.3327e+07	6	1.897	3.337	1.604	1.679	1.701	1.031		Spliceosome
H0Y9X1	Translation machinery-associated protein 16 (Fragment) OS=Homo sapiens GN=TMA16 PE=1 SV=1			16	3	27.7	17	1.40093e+07	3.74129e+07	2.93764e+07	1.6673e+07	2.25464e+07	3.58373e+07	6	1.496	0.904	0.681	0.506	0.977	1.667
O14818	Proteasome subunit alpha type-7 OS=Homo sapiens GN=PSMA7 PE=1 SV=1		PSMA7	16	6	27.9	26	6.99353e+06	1.55887e+07	1.17313e+07	1.03576e+07	1.2908e+07	1.44712e+07	6	1.363	1.255	1.239	0.717	1.112	1.252		Proteasome	Proteasome Degradation
O43290	U4/U6.U5 tri-snRNP-associated protein 1 OS=Homo sapiens GN=SART1 PE=1 SV=1		SART1	16	6	90.2	9	6.96373e+06	1.45246e+07	6769712	4.91408e+06	7.38165e+06	9.55149e+06	6	0.889	0.865	0.943	0.469	0.591	1.415		Spliceosome
Q9NWB6	Arginine and glutamate-rich protein 1 OS=Homo sapiens GN=ARGLU1 PE=1 SV=1		ARGLU1	16	3	33.2	8	11400076	18784826	1.15566e+07	11238159	17010823	1.84734e+07	6	0.866	1.073	1.238	0.617	0.939	1.522
P61204	ADP-ribosylation factor 3 OS=Homo sapiens GN=ARF3 PE=1 SV=2		ARF3	15	5	20.6	28	7.23775e+06	2.15618e+07	2.80186e+07	3.35533e+07	3.53201e+07	3.81687e+07	6	2.846	2.586	0.923	1.641	1.944	1.102		Endocytosis
Q9Y3E0	Vesicle transport protein GOT1B OS=Homo sapiens GN=GOLT1B PE=1 SV=1		GOLT1B	15	3	15.4	19			9.33679e+07	1.32865e+08	8.76141e+06	1.06252e+07	4	100	100	0.078	100	100	0.076
O00231	26S proteasome non-ATPase regulatory subunit 11 OS=Homo sapiens GN=PSMD11 PE=1 SV=3		PSMD11	15	7	47.4	19	8.01608e+06	1.52749e+07	1.6113e+07	1.31975e+07	1.44104e+07	1.20777e+07	6	1.825	1.762	1.058	1.409	1.174	0.811		Epstein-Barr virus infection; Proteasome	Parkin-Ubiquitin Proteasomal System pathway; Proteasome Degradation
P07099	Epoxide hydrolase 1 OS=Homo sapiens GN=EPHX1 PE=1 SV=1		EPHX1	15	7	52.9	18	945418	5.78443e+06	1.32829e+07	7.89928e+06	9.6201e+06	1.21844e+07	6	2.103	0.755	0.681	1.473	1.914	1.187		Bile secretion; Chemical carcinogenesis; Metabolism of xenobiotics by cytochrome P450	Photodynamic therapy-induced NFE2L2 (NRF2) survival signaling; Aflatoxin B1 metabolism; Benzene metabolism; Metapathway biotransformation; Benzo(a)pyrene metabolism
P39656	Dolichyl-diphosphooligosaccharide--protein glycosyltransferase 48 kDa subunit OS=Homo sapiens GN=DDOST PE=1 SV=4		DDOST	15	4	50.8	9	1.19471e+07	25163279	2.61122e+07	2.35222e+07	2.20226e+07	2.12442e+07	6	1.999	1.38	0.72	1.046	0.805	0.88		Protein processing in endoplasmic reticulum; Metabolic pathways; N-Glycan biosynthesis	AGE/RAGE pathway
P49902	Cytosolic purine 5'-nucleotidase OS=Homo sapiens GN=NT5C2 PE=1 SV=1		NT5C2	15	5	64.9	11	2.08957e+06	7.5295e+06	8.52668e+06	8.24565e+06	7.76594e+06	9.13509e+06	6	2.358	1.677	0.807	1.305	1.349	1.033		Nicotinate and nicotinamide metabolism; Metabolic pathways; Purine metabolism; Pyrimidine metabolism
Q92499	ATP-dependent RNA helicase DDX1 OS=Homo sapiens GN=DDX1 PE=1 SV=2		DDX1	15	5	82.4	10	1.06043e+07	8.09307e+06	1.0961e+07	7.14191e+06	1.26178e+07	1.03381e+07	6	0.948	0.918	1.14	1.161	1.307	1.216			mRNA Processing; DDX1 as a regulatory component of the Drosha microprocessor
Q03393	6-pyruvoyl tetrahydrobiopterin synthase OS=Homo sapiens GN=PTS PE=1 SV=1		PTS	15	5	16.4	50	1.60151e+07	2.44654e+07	2.18234e+07	1.9983e+07	3.6337e+07	23657726	6	1.138	1.504	1.185	0.887	0.961	0.988		Folate biosynthesis; Metabolic pathways
A0A0C4DGV5	Zinc finger Ran-binding domain-containing protein 2 OS=Homo sapiens GN=ZRANB2 PE=1 SV=1		ZRANB2	15	4	38.2	13	1.43691e+07	1.96892e+07	1.38331e+07	1.83818e+07	2.04797e+07	1.68773e+07	6	0.863	1.135	1.314	1.012	0.85	0.781
Q92804	TATA-binding protein-associated factor 2N OS=Homo sapiens GN=TAF15 PE=1 SV=1		TAF15	15	1	61.8	6							0								Basal transcription factors; Transcriptional misregulation in cancer
Q6P1L8	39S ribosomal protein L14, mitochondrial OS=Homo sapiens GN=MRPL14 PE=1 SV=1		MRPL14	15	3	15.9	22	2.84031e+07	3.64433e+07	37936084	3.97862e+07	41360323	41868350	6	1.165	1.119	1.231	1.117	1.127	0.969		Ribosome
P01859	Ig gamma-2 chain C region OS=Homo sapiens GN=IGHG2 PE=1 SV=2		IGHG2	15	1	35.9	3	1.4624e+08	2.95099e+08	1.62362e+08	1.96858e+08	2.58816e+08	2.58776e+08	6	0.945	1.266	1.341	0.693	0.845	1.219
O14828	Secretory carrier-associated membrane protein 3 OS=Homo sapiens GN=SCAMP3 PE=1 SV=3		SCAMP3	14	5	38.3	23	193715	2.51031e+06	7.37259e+06	4.25041e+06	5.2929e+06	2.88382e+06	6	9.473	7.221	0.647	3.083	1.915	0.621
Q13724	Mannosyl-oligosaccharide glucosidase OS=Homo sapiens GN=MOGS PE=1 SV=5		MOGS	14	5	91.9	11	2083340	4.48975e+06	7663062	5.01479e+06	6.93097e+06	6.10488e+06	6	2.43	1.9	0.951	0.955	1.081	1.093		Metabolic pathways; N-Glycan biosynthesis; Protein processing in endoplasmic reticulum
P51149	Ras-related protein Rab-7a OS=Homo sapiens GN=RAB7A PE=1 SV=1		RAB7A	14	5	23.5	26	6.96795e+06	1.13798e+07	2.17379e+07	1.54317e+07	2.21449e+07	2.21697e+07	6	2.748	2.169	0.855	1.322	1.542	1.323		Phagosome; Endocytosis; Salmonella infection; Amoebiasis; Tuberculosis
Q9NQC3	Reticulon-4 OS=Homo sapiens GN=RTN4 PE=1 SV=2		RTN4	14	4	129.9	6	1111896	4.80157e+06	3.04281e+07	2.74471e+07	1.44176e+07	1.25541e+07	6	9.5	5.588	0.475	5.359	2.651	0.495		Alzheimer's disease	Spinal Cord Injury
P40616	ADP-ribosylation factor-like protein 1 OS=Homo sapiens GN=ARL1 PE=1 SV=1		ARL1	14	4	20.4	28	2.25842e+06	8.09563e+06	11555973	6.96796e+06	1.14414e+07	1.2264e+07	6	3.315	2.189	1.034	1.054	1.234	1.796
Q92598	Heat shock protein 105 kDa OS=Homo sapiens GN=HSPH1 PE=1 SV=1		HSPH1	14	5	96.8	7	5.43572e+06	6.29852e+06	1.00332e+07	6.73961e+06	1.23341e+07	1.09478e+07	6	1.59	1.723	1.063	1.009	1.505	1.424		Protein processing in endoplasmic reticulum
P40939	Trifunctional enzyme subunit alpha, mitochondrial OS=Homo sapiens GN=HADHA PE=1 SV=2		HADHA	14	5	82.9	10	1.18146e+06	8.05638e+06	9.2779e+06	1.12269e+07	1.21314e+07	1.43186e+07	6	1.935	2.707	1.112	1.266	1.583	1.147		Carbon metabolism; Butanoate metabolism; Fatty acid metabolism; Metabolic pathways; beta-Alanine metabolism; Propanoate metabolism; Valine, leucine and isoleucine degradation; Biosynthesis of unsaturated fatty acids; Lysine degradation; Fatty acid degradation; Tryptophan metabolism; Fatty acid elongation	Sudden Infant Death Syndrome (SIDS) Susceptibility Pathways; Fatty Acid Beta Oxidation; Valproic acid pathway; Mitochondrial LC-Fatty Acid Beta-Oxidation
E9PRY8	Elongation factor 1-delta OS=Homo sapiens GN=EEF1D PE=1 SV=1			14	4	76.5	9	1.39137e+07	2.43933e+07	1.33936e+07	1.60331e+07	1.10581e+07	9.5424e+06	6	0.683	0.655	1.067	0.808	0.621	0.777
Q9NZ01	Very-long-chain enoyl-CoA reductase OS=Homo sapiens GN=TECR PE=1 SV=1		TECR	14	6	36	17	1.94487e+06	6.1823e+06	1.91425e+07	1.93827e+07	1.07792e+07	9.45532e+06	6	6.845	3.391	0.51	3.423	1.55	0.453		Fatty acid metabolism; Fatty acid elongation; Biosynthesis of unsaturated fatty acids
P46060	Ran GTPase-activating protein 1 OS=Homo sapiens GN=RANGAP1 PE=1 SV=1		RANGAP1	14	5	63.5	10	1.32571e+06	4.14456e+06	7.92582e+06	7.4968e+06	8.70155e+06	8549027	6	3.762	4.714	1.253	2.197	2.655	1.023		RNA transport
P12956	X-ray repair cross-complementing protein 6 OS=Homo sapiens GN=XRCC6 PE=1 SV=2		XRCC6	14	5	69.8	11	1.16043e+06	3.91315e+06	5.61459e+06	5.07777e+06	7268252	1.41028e+07	6	1.668	2.808	1.197	1.227	3.143	2.548		Non-homologous end-joining	Non-homologous end joining
P01024	Complement C3 OS=Homo sapiens GN=C3 PE=1 SV=2		C3	14	6	187	3	9.78852e+06	2.37243e+07	1.04888e+07	1.15939e+07	1.28662e+07	1.24334e+07	6	0.801	0.562	0.68	0.833	0.618	0.81		Viral carcinogenesis; Herpes simplex infection; Phagosome; Leishmaniasis; Staphylococcus aureus infection; Complement and coagulation cascades; Tuberculosis; Legionellosis; Systemic lupus erythematosus; Pertussis; Chagas disease (American trypanosomiasis)	Complement and Coagulation Cascades; Allograft Rejection; Complement Activation; TYROBP Causal Network
P35268	60S ribosomal protein L22 OS=Homo sapiens GN=RPL22 PE=1 SV=2		RPL22	14	2	14.8	19	7.66526e+07	1.26882e+08	8.99622e+07	1.19331e+08	168834157	174404713	6	1.006	1.585	1.576	0.976	1.323	1.356		Ribosome	Cytoplasmic Ribosomal Proteins
P18085	ADP-ribosylation factor 4 OS=Homo sapiens GN=ARF4 PE=1 SV=3		ARF4	14	3	20.5	20	6.14483e+06	1.42825e+07	13033154	1.49846e+07	1.84428e+07	1.93716e+07	6	1.4	1.63	1.164	1.102	1.384	1.136
A0A087WV05	Uncharacterized protein OS=Homo sapiens PE=4 SV=1			14	4	12.7	42	6851477	1.81205e+07	1.40327e+07	1.34019e+07	1.51942e+07	2.05803e+07	6	1.367	1.444	1.056	0.943	1.205	1.489
E7EQR4	Ezrin OS=Homo sapiens GN=EZR PE=1 SV=3			14	4	69.3	8	2.23546e+06	8.23089e+06	7.54781e+06	7.01762e+06	8.97894e+06	1.41984e+07	6	1.777	1.601	1.004	1.101	1.758	1.774
O75844	CAAX prenyl protease 1 homolog OS=Homo sapiens GN=ZMPSTE24 PE=1 SV=2		ZMPSTE24	14	4	54.8	12	1.40194e+06	5.72229e+06	1.01937e+07	7403001	1.09204e+07	9.21677e+06	6	4.876	3.643	1.119	1.585	2.106	1.08		Terpenoid backbone biosynthesis	Adipogenesis
P20340	Ras-related protein Rab-6A OS=Homo sapiens GN=RAB6A PE=1 SV=3		RAB6A	14	3	23.6	19	460364	1.29516e+06	2.22254e+06	1.7357e+06	3.20598e+06	3.36637e+06	6	3.831	4.476	1.168	1.374	2.347	1.709
E9PR30	40S ribosomal protein S30 OS=Homo sapiens GN=FAU PE=1 SV=1			14	2	10.9	11	4.50832e+07	7.95544e+07	4.84177e+07	67256666	7.28808e+07	71273220	6	0.86	1.134	1.319	0.85	0.875	1.03
Q92599	Septin-8 OS=Homo sapiens GN=SEPT8 PE=1 SV=4		SEPT8	14	1	55.7	4	3.66154e+06	6.25878e+06	8360518	7439430	1.16747e+07	1.04803e+07	6	2.056	2.377	1.156	1.605	1.989	1.239		Bacterial invasion of epithelial cells
H0Y8C2	60S ribosomal protein L22-like 1 (Fragment) OS=Homo sapiens GN=RPL22L1 PE=1 SV=1			13	3	16.9	34	1.34317e+08	77047336	2.30167e+07	2.09875e+07	8908781	7.34169e+06	6	0.162	0.052	0.363	0.222	0.108	0.351
P20290	Transcription factor BTF3 OS=Homo sapiens GN=BTF3 PE=1 SV=1		BTF3	13	2	22.2	24	6.61004e+06	1.35128e+07	11047526	11237179	1.06605e+07	1.52389e+07	6	1.422	1.154	0.812	0.864	1.086	1.258
H3BVG0	Nuclear pore complex protein Nup93 OS=Homo sapiens GN=NUP93 PE=1 SV=1			13	4	99.5	8	1.22945e+06	2.69049e+06	3.41929e+06	3.39661e+06	4.83495e+06	4.48626e+06	6	1.75	2.203	1.172	1.131	1.369	1.041	Acetyl [N-Term]
Q14152	Eukaryotic translation initiation factor 3 subunit A OS=Homo sapiens GN=EIF3A PE=1 SV=1		EIF3A	13	9	166.5	8	7.69179e+06	1.43169e+07	2.14486e+06	2.88004e+06	3.50562e+06	4.42068e+06	6	0.469	0.624	1.231	0.407	0.491	1.238		RNA transport	Translation Factors
Q99755	Phosphatidylinositol 4-phosphate 5-kinase type-1 alpha OS=Homo sapiens GN=PIP5K1A PE=1 SV=1		PIP5K1A	13	4	62.6	12	4.25231e+07	1.33525e+07	9.34591e+06	4.53963e+06	1.50044e+07	7.63128e+06	6	0.484	1.014	0.996	0.455	0.621	1.318		Regulation of actin cytoskeleton; Endocytosis; Metabolic pathways; Inositol phosphate metabolism; Phospholipase D signaling pathway; Fc gamma R-mediated phagocytosis; Choline metabolism in cancer; Phosphatidylinositol signaling system	Regulation of Actin Cytoskeleton; B Cell Receptor Signaling Pathway
P51148	Ras-related protein Rab-5C OS=Homo sapiens GN=RAB5C PE=1 SV=2		RAB5C	13	3	23.5	29	5.35945e+06	1.16695e+07	25563149	1.98688e+07	2.50171e+07	25749677	6	3.628	2.675	0.882	1.767	2.526	1.238		Vasopressin-regulated water reabsorption; Amoebiasis; Ras signaling pathway; Tuberculosis; Phagosome; Endocytosis
P51572	B-cell receptor-associated protein 31 OS=Homo sapiens GN=BCAP31 PE=1 SV=3		BCAP31	13	5	28	20	5.17628e+06	1.32103e+07	1.72551e+07	1.44497e+07	2.43468e+07	2.36814e+07	6	3.232	3.431	1.171	1.126	2.048	1.521		Protein processing in endoplasmic reticulum
K7ELC2	40S ribosomal protein S15 OS=Homo sapiens GN=RPS15 PE=1 SV=1		RPS15	13	3	17.7	40	835472	6.05859e+06	8.08786e+06	6.06142e+06	6.2828e+06	5.83808e+06	6	12.586	10.315	0.82	0.884	0.873	0.988			Cytoplasmic Ribosomal Proteins
Q9UJS0	Calcium-binding mitochondrial carrier protein Aralar2 OS=Homo sapiens GN=SLC25A13 PE=1 SV=2		SLC25A13	13	3	74.1	8	3.08869e+06	2592575	7.91123e+06	6.90812e+06	9.83947e+06	8.55105e+06	6	2.132	2.29	1.03	1.41	1.31	1.193
P16615	Sarcoplasmic/endoplasmic reticulum calcium ATPase 2 OS=Homo sapiens GN=ATP2A2 PE=1 SV=1		ATP2A2	13	7	114.7	8	5.17716e+06	1.20901e+07	1.25332e+07	1.38622e+07	1.52387e+07	1.62985e+07	6	1.811	2.046	1.207	1.295	1.581	1.213		Thyroid hormone signaling pathway; Arrhythmogenic right ventricular cardiomyopathy (ARVC); Hypertrophic cardiomyopathy (HCM); Cardiac muscle contraction; Adrenergic signaling in cardiomyocytes; Dilated cardiomyopathy; Calcium signaling pathway; Alzheimer's disease; cAMP signaling pathway; Pancreatic secretion; cGMP-PKG signaling pathway	Endothelin Pathways; Arrhythmogenic Right Ventricular Cardiomyopathy; Myometrial Relaxation and Contraction Pathways; Alzheimers Disease; Calcium Regulation in the Cardiac Cell
Q9ULC4	Malignant T-cell-amplified sequence 1 OS=Homo sapiens GN=MCTS1 PE=1 SV=1		MCTS1	13	4	20.5	35	4.44653e+06	4.42415e+06	5.873e+06	7.09442e+06	1.02054e+07	7.84057e+06	6	1.097	1.843	1.551	1.327	1.209	0.974
A8MUS3	60S ribosomal protein L23a OS=Homo sapiens GN=RPL23A PE=1 SV=1		RPL23A	13	5	21.9	22	8.42436e+06	1.99852e+07	1.65357e+07	2.01307e+07	2.76619e+07	2.41006e+07	6	1.587	2.21	1.298	1.012	1.155	1.059			Cytoplasmic Ribosomal Proteins
Q99733	Nucleosome assembly protein 1-like 4 OS=Homo sapiens GN=NAP1L4 PE=1 SV=1		NAP1L4	13	3	42.8	12	2.69716e+06	1.73547e+06	4.15057e+06	4.57923e+06	5.49101e+06	5.8446e+06	6	2.012	2.106	1.072	2.209	3.581	1.718
Q8WU90	Zinc finger CCCH domain-containing protein 15 OS=Homo sapiens GN=ZC3H15 PE=1 SV=1		ZC3H15	13	3	48.6	10	1.32072e+07	9.13739e+06	8.44361e+06	10867273	1.09915e+07	1.00597e+07	6	0.582	0.525	1.002	1.298	1.09	0.837
P10606	Cytochrome c oxidase subunit 5B, mitochondrial OS=Homo sapiens GN=COX5B PE=1 SV=2		COX5B	13	3	13.7	19	2.5165e+06	10424240	9.09659e+06	7272002	10890233	1.33197e+07	6	2.133	2.18	0.978	0.773	1.136	1.749		Alzheimer's disease; Metabolic pathways; Huntington's disease; Oxidative phosphorylation; Parkinson's disease; Cardiac muscle contraction; Non-alcoholic fatty liver disease (NAFLD)	Electron Transport Chain
P62277	40S ribosomal protein S13 OS=Homo sapiens GN=RPS13 PE=1 SV=2		RPS13	13	4	17.2	29	7.80161e+06	13924430	8.64893e+06	11827683	1.22755e+07	6.45494e+06	6	0.956	1.302	1.232	0.96	1	1.041		Ribosome	Cytoplasmic Ribosomal Proteins
P54136	Arginine--tRNA ligase, cytoplasmic OS=Homo sapiens GN=RARS PE=1 SV=2		RARS	13	5	75.3	8	303983	2.09231e+06	4.86244e+06	3.95678e+06	7.27117e+06	7.82315e+06	6	2.701	3.467	1.335	1.768	2.029	1.229		Aminoacyl-tRNA biosynthesis	Amino Acid metabolism
P28288	ATP-binding cassette sub-family D member 3 OS=Homo sapiens GN=ABCD3 PE=1 SV=1		ABCD3	13	4	75.4	7	6.55633e+06	8.56275e+06	7.43606e+06	9.27702e+06	9.58189e+06	9.54955e+06	6	1.04	0.931	1.117	1.169	0.988	1.131		Peroxisome; ABC transporters	Nuclear Receptors in Lipid Metabolism and Toxicity
Q14247	Src substrate cortactin OS=Homo sapiens GN=CTTN PE=1 SV=2		CTTN	13	6	61.5	12	1.58228e+07	2.77179e+07	2.65074e+07	2.62265e+07	2.21382e+07	3.8153e+07	6	2.175	1.726	1.049	1.017	1.378	1.469		Bacterial invasion of epithelial cells; Pathogenic Escherichia coli infection; Shigellosis; Proteoglycans in cancer; Tight junction	Hepatitis C and Hepatocellular Carcinoma; Pathogenic Escherichia coli infection
E9PAV3	Nascent polypeptide-associated complex subunit alpha, muscle-specific form OS=Homo sapiens GN=NACA PE=1 SV=1		NACA	13	2	205.3	1	1.07572e+07	1.8771e+07	2.0303e+07	28998653	3.09492e+07	2.89826e+07	6	1.577	1.942	1.232	1.579	1.514	0.959
Q96BP2	Coiled-coil-helix-coiled-coil-helix domain-containing protein 1 OS=Homo sapiens GN=CHCHD1 PE=1 SV=1		CHCHD1	13	1	13.5	14	40202024	51759971	3.00576e+07	36390400	59734694	51798134	6	0.636	1.063	1.671	0.73	0.964	1.32
A0A0A0MRM9	Nucleolar and coiled-body phosphoprotein 1 (Fragment) OS=Homo sapiens GN=NOLC1 PE=1 SV=1			13	4	74.6	6	5.49636e+06	6.00541e+06	6.99319e+06	7.2458e+06	6.59834e+06	6716175	6	0.975	0.898	0.852	1.227	1.306	0.959
P62913	60S ribosomal protein L11 OS=Homo sapiens GN=RPL11 PE=1 SV=2		RPL11	13	4	20.2	25	9.5652e+06	23226945	1.32713e+07	1.26592e+07	1.69429e+07	22438172	6	1.012	1.051	1.039	0.599	0.992	1.656		Ribosome	Cytoplasmic Ribosomal Proteins
P13073	Cytochrome c oxidase subunit 4 isoform 1, mitochondrial OS=Homo sapiens GN=COX4I1 PE=1 SV=1		COX4I1	13	3	19.6	20	6.18459e+06	1.57001e+07	1.71685e+07	16105278	24755151	2.3017e+07	6	1.598	1.84	1.098	1.545	1.394	1.067		Cardiac muscle contraction; Alzheimer's disease; Non-alcoholic fatty liver disease (NAFLD); Huntington's disease; Metabolic pathways; Oxidative phosphorylation; Parkinson's disease	Electron Transport Chain
E7EPK1	Septin-7 OS=Homo sapiens GN=SEPT7 PE=1 SV=2			13	1	50.7	4	126260	219751	436279	653810	706946	494733	6	2.94	4.006	1.363	3.091	2.169	0.702
Q96A33	Coiled-coil domain-containing protein 47 OS=Homo sapiens GN=CCDC47 PE=1 SV=1		CCDC47	12	2	55.8	6	722894	2.1949e+06	1.32564e+06	1.82663e+06	1.71766e+06	1.58582e+06	6	0.653	0.998	1.088	0.817	0.672	0.823
Q9NR28	Diablo homolog, mitochondrial OS=Homo sapiens GN=DIABLO PE=1 SV=1		DIABLO	12	3	27.1	20		328112	874966	746815	1.11173e+06	1.12641e+06	5	100	100	1.069	2.365	3.307	1.399		Apoptosis; Apoptosis - multiple species	Nanomaterial induced apoptosis; TNF alpha Signaling Pathway; Apoptosis
Q86XP3	ATP-dependent RNA helicase DDX42 OS=Homo sapiens GN=DDX42 PE=1 SV=1		DDX42	12	6	102.9	7	4.18349e+06	5.13703e+06	5046074	7.11371e+06	8.27592e+06	8.9393e+06	6	1.107	1.702	1.538	1.561	2.065	1.323		Spliceosome
P22626	Heterogeneous nuclear ribonucleoproteins A2/B1 OS=Homo sapiens GN=HNRNPA2B1 PE=1 SV=2		HNRNPA2B1	12	6	37.4	20	4.96097e+06	1.03082e+07	4.86824e+06	7.73192e+06	9.00882e+06	8.21784e+06	6	1.017	1.323	1.295	0.772	0.805	0.977			mRNA Processing
P29372	DNA-3-methyladenine glycosylase OS=Homo sapiens GN=MPG PE=1 SV=3		MPG	12	5	32.8	18	8.44979e+06	1.28526e+07	7.4723e+06	6.86028e+06	9.76604e+06	9.60171e+06	6	0.631	0.764	1.145	0.866	0.733	0.928		Base excision repair
H0YMV8	40S ribosomal protein S27 OS=Homo sapiens GN=RPS27L PE=1 SV=1			12	1	11.3	24	1.63725e+06	3.86292e+06	3.75692e+06	4.55391e+06	4.9617e+06	7.29259e+06	6	1.952	2.168	1.111	1.225	1.819	1.485
O95202	LETM1 and EF-hand domain-containing protein 1, mitochondrial OS=Homo sapiens GN=LETM1 PE=1 SV=1		LETM1	12	5	83.3	8	4.22656e+06	6.0183e+06	1.05747e+07	7.75636e+06	9.84912e+06	8513080	6	2.318	2.085	0.909	1.358	1.34	1.101
H0Y368	Dolichol-phosphate mannosyltransferase subunit 1 (Fragment) OS=Homo sapiens GN=DPM1 PE=1 SV=1			12	4	33.3	14	8740426	8.09914e+06	1.71683e+07	1.45866e+07	1.83027e+07	1.44003e+07	6	1.383	1.071	1.022	1.512	1.312	0.886
Q9UNF1	Melanoma-associated antigen D2 OS=Homo sapiens GN=MAGED2 PE=1 SV=2		MAGED2	12	5	64.9	7	1.19555e+07	1.62607e+07	1.3321e+07	1.03721e+07	1.99724e+07	1.57177e+07	6	0.987	0.999	1.002	1.117	0.885	0.956
P53621	Coatomer subunit alpha OS=Homo sapiens GN=COPA PE=1 SV=2		COPA	12	4	138.3	4	4.1723e+06	5.5079e+06	4.96327e+06	7.13521e+06	7.13428e+06	6.86928e+06	6	0.744	1.166	1.469	0.792	0.736	0.792
P35579	Myosin-9 OS=Homo sapiens GN=MYH9 PE=1 SV=4		MYH9	12	4	226.4	2	3.43974e+06	4.88632e+06	5.90233e+06	5437397	6.54753e+06	4.97956e+06	6	0.835	1.347	0.928	1.117	0.868	0.795		Salmonella infection; Regulation of actin cytoskeleton; Tight junction	Primary Focal Segmental Glomerulosclerosis FSGS; VEGFA-VEGFR2 Signaling Pathway
P00387	NADH-cytochrome b5 reductase 3 OS=Homo sapiens GN=CYB5R3 PE=1 SV=3		CYB5R3	12	3	34.2	14	6.41784e+06	6898730	3.35605e+07	2.25784e+07	2.18086e+07	2.79974e+07	6	3.098	1.544	0.529	2.328	2.841	1.054		Amino sugar and nucleotide sugar metabolism	Oxidation by Cytochrome P450
P53007	Tricarboxylate transport protein, mitochondrial OS=Homo sapiens GN=SLC25A1 PE=1 SV=2		SLC25A1	12	4	34	14	985458	3.93643e+06	1.06218e+07	8168694	1.068e+07	1.19144e+07	6	1.712	2.752	0.95	1.921	2.358	1.095
P61289	Proteasome activator complex subunit 3 OS=Homo sapiens GN=PSME3 PE=1 SV=1		PSME3	12	3	29.5	12	5366246	8.82743e+06	1.046e+07	1.62756e+07	1.60853e+07	1.32531e+07	6	1.654	2.365	1.387	1.721	1.343	0.78		Hepatitis C; Proteasome; Antigen processing and presentation	Proteasome Degradation
P08574	Cytochrome c1, heme protein, mitochondrial OS=Homo sapiens GN=CYC1 PE=1 SV=3		CYC1	12	1	35.4	4	9.48957e+06	2.05946e+07	32663572	2.25104e+07	2.4582e+07	1.51573e+07	6	2.928	1.854	0.633	1.136	0.709	0.624		Huntington's disease; Metabolic pathways; Parkinson's disease; Cardiac muscle contraction; Alzheimer's disease; Oxidative phosphorylation; Non-alcoholic fatty liver disease (NAFLD)
Q5T9A4	ATPase family AAA domain-containing protein 3B OS=Homo sapiens GN=ATAD3B PE=1 SV=1		ATAD3B	12	4	72.5	6	2.45151e+06	5.87382e+06	5.95836e+06	5.9131e+06	6.00563e+06	6.64022e+06	6	1.239	0.958	1.3	0.941	1.024	1.119
P49321	Nuclear autoantigenic sperm protein OS=Homo sapiens GN=NASP PE=1 SV=2		NASP	12	3	85.2	4	2.3936e+06	4.06022e+06	7.93251e+06	7725704	1.18509e+07	1.15652e+07	6	1.854	2.732	1.467	1.315	2.063	1.496
P28072	Proteasome subunit beta type-6 OS=Homo sapiens GN=PSMB6 PE=1 SV=4		PSMB6	12	3	25.3	13	2.92683e+06	5.1652e+06	3.15061e+06	4.15281e+06	5.30479e+06	4.87469e+06	6	0.807	1.336	1.234	0.882	0.872	1.04		Proteasome	Proteasome Degradation
P35613	Basigin OS=Homo sapiens GN=BSG PE=1 SV=2		BSG	12	2	42.2	7	1.20688e+06	6.99578e+06	8.66067e+06	8.52314e+06	8.09957e+06	7.9127e+06	6	2.607	2.984	0.771	1.343	1.155	0.86			Matrix Metalloproteinases
P02790	Hemopexin OS=Homo sapiens GN=HPX PE=1 SV=2		HPX	12	3	51.6	3	4.55613e+06	1.04401e+07	1.23892e+07	10966709	1.05485e+07	11483362	6	1.827	1.15	0.754	1.048	1.017	0.999
O60763	General vesicular transport factor p115 OS=Homo sapiens GN=USO1 PE=1 SV=2		USO1	11	6	107.8	9	1.8451e+06	6.97216e+06	6.40017e+06	7107007	1.2966e+07	1.0902e+07	6	1.925	2.278	1.504	1.339	1.674	1.137
Q7L4I2	Arginine/serine-rich coiled-coil protein 2 OS=Homo sapiens GN=RSRC2 PE=1 SV=1		RSRC2	11	4	50.5	12	4.28067e+06	9.11402e+06	7.72047e+06	9.78171e+06	1.24661e+07	1.11395e+07	6	1.467	1.871	1.426	1.11	1.189	1.096
Q13148	TAR DNA-binding protein 43 OS=Homo sapiens GN=TARDBP PE=1 SV=1		TARDBP	11	4	44.7	15	2.20004e+06	600048	9.53473e+06	9.35765e+06	16371144	1.57456e+07	6	3.474	4.908	1.433	2.569	3.578	1.263
P51659	Peroxisomal multifunctional enzyme type 2 OS=Homo sapiens GN=HSD17B4 PE=1 SV=3		HSD17B4	11	6	79.6	11	1.15922e+06	2.39174e+06	9.22291e+06	5.64377e+06	1.37101e+07	1.15811e+07	6	1.831	1.564	1.365	1.654	2.376	1.584		Peroxisome; Metabolic pathways; Primary bile acid biosynthesis	Steroid Biosynthesis
P55786	Puromycin-sensitive aminopeptidase OS=Homo sapiens GN=NPEPPS PE=1 SV=2		NPEPPS	11	5	103.2	6	469887	3851633	11460956	1.06555e+07	1.70501e+07	1.5381e+07	6	3.403	3.409	1.232	1.926	2.62	1.326
Q14651	Plastin-1 OS=Homo sapiens GN=PLS1 PE=1 SV=2		PLS1	11	1	70.2	9					756278	479130	2		100	100		100	100
Q9BQA1	Methylosome protein 50 OS=Homo sapiens GN=WDR77 PE=1 SV=1		WDR77	11	3	36.7	11	5.21105e+07	4.26529e+07	1.10435e+07	1.30695e+07	1.59193e+07	1.59847e+07	6	0.466	0.482	1.034	0.388	0.466	1.201
Q01130	Serine/arginine-rich splicing factor 2 OS=Homo sapiens GN=SRSF2 PE=1 SV=4		SRSF2	11	3	25.5	14	30347708	46615208	9637351	49728948	57972681	51060690	6	0.746	1.278	1.419	1.161	1.027	0.885		Spliceosome; Herpes simplex infection	mRNA Processing
A0A087X0X3	Heterogeneous nuclear ribonucleoprotein M OS=Homo sapiens GN=HNRNPM PE=1 SV=1			11	5	77.5	10	931640	8.24245e+06	4117359	7.97529e+06	8.44099e+06	6.47013e+06	6	2.502	2.948	1.266	1.159	1.019	0.879
O00264	Membrane-associated progesterone receptor component 1 OS=Homo sapiens GN=PGRMC1 PE=1 SV=3		PGRMC1	11	4	21.7	32	3.50996e+06	1.10163e+07	14781240	13130670	1.64276e+07	18312226	6	2.948	2.81	0.941	1.216	1.608	1.253
Q01518	Adenylyl cyclase-associated protein 1 OS=Homo sapiens GN=CAP1 PE=1 SV=5		CAP1	11	3	51.9	9	3013572	3.32016e+06	4.46797e+06	4.20554e+06	5.97627e+06	5.96729e+06	6	1.547	1.438	1	1.29	1.618	1.479			Insulin Signaling; Angiopoietin Like Protein 8 Regulatory Pathway
Q9Y5B9	FACT complex subunit SPT16 OS=Homo sapiens GN=SUPT16H PE=1 SV=1		SUPT16H	11	3	119.8	5	1.45489e+06	2.758e+06	4.42835e+06	4.22718e+06	6.08268e+06	6.71162e+06	6	2.65	2.483	0.937	1.179	1.846	1.403
A0A024R216	Hepatoma-derived growth factor, related protein 3, isoform CRA_a OS=Homo sapiens GN=HDGFRP3 PE=1 SV=1		HDGFRP3; HDGFL3	11	2	22.6	20	4.96322e+06	4.90122e+06	5.12222e+06	7.75632e+06	7.50136e+06	6.60998e+06	6	0.741	1.192	1.222	1.558	1.318	0.833
Q9NSD9	Phenylalanine--tRNA ligase beta subunit OS=Homo sapiens GN=FARSB PE=1 SV=3		FARSB	11	5	66.1	11		2.43086e+06	6.76097e+06	5.20502e+06	8.90493e+06	7.67003e+06	5	100	100	1.29	2.585	3.557	1.376		Aminoacyl-tRNA biosynthesis	Amino Acid metabolism
P22102	Trifunctional purine biosynthetic protein adenosine-3 OS=Homo sapiens GN=GART PE=1 SV=1		GART	11	5	107.7	6	5.04414e+06	9.02647e+06	8.87418e+06	8.22648e+06	9.44465e+06	9.81121e+06	6	1.408	1.277	1.228	1.111	0.923	1.05		One carbon pool by folate; Antifolate resistance; Metabolic pathways; Purine metabolism	One Carbon Metabolism; Folate Metabolism
P42766	60S ribosomal protein L35 OS=Homo sapiens GN=RPL35 PE=1 SV=2		RPL35	11	3	14.5	19	7.26644e+06	1.75251e+07	1.25866e+07	1.23989e+07	1.85718e+07	1.5589e+07	6	0.715	0.893	1.263	0.871	0.974	1.233		Ribosome	Cytoplasmic Ribosomal Proteins
Q8N0T1	Uncharacterized protein C8orf59 OS=Homo sapiens GN=C8orf59 PE=1 SV=4		C8orf59	11	4	11.4	39	9.42409e+06	1.43648e+07	1.24472e+07	1.31962e+07	1.32288e+07	1.80048e+07	6	1.047	1.098	1.691	0.794	0.997	1.06
O75643	U5 small nuclear ribonucleoprotein 200 kDa helicase OS=Homo sapiens GN=SNRNP200 PE=1 SV=2		SNRNP200	11	4	244.4	3	2.04124e+06	3.73213e+06	3419765	2.23564e+06	3.66299e+06	3.12829e+06	6	0.945	1.539	1.071	0.957	1.232	1.329		Spliceosome
Q9BSJ8	Extended synaptotagmin-1 OS=Homo sapiens GN=ESYT1 PE=1 SV=1		ESYT1	11	4	122.8	4	3.96343e+06	6.17592e+06	1.02613e+07	8.70488e+06	1.33877e+07	9.1807e+06	6	2.174	2.311	1.16	1.515	1.417	0.948
O75475	PC4 and SFRS1-interacting protein OS=Homo sapiens GN=PSIP1 PE=1 SV=1		PSIP1	11	3	60.1	7	5.66295e+06	5.99722e+06	6.04431e+06	5.47288e+06	6.98374e+06	5.75203e+06	6	0.704	0.622	1.109	0.923	0.968	1.011
Q9H0G5	Nuclear speckle splicing regulatory protein 1 OS=Homo sapiens GN=NSRP1 PE=1 SV=1		NSRP1	11	5	66.4	10	5.36503e+06	9.06001e+06	8.40077e+06	9.60366e+06	1.24972e+07	1.33117e+07	6	1.519	2.009	1.368	1.124	1.489	1.257
O75940	Survival of motor neuron-related-splicing factor 30 OS=Homo sapiens GN=SMNDC1 PE=1 SV=1		SMNDC1	11	3	26.7	21	3.93487e+06	1.80569e+06	5178993	4.01995e+06	2564237	2.62101e+06	6	1.145	1.235	0.955	1.458	1.398	0.959		Spliceosome
Q13838	Spliceosome RNA helicase DDX39B OS=Homo sapiens GN=DDX39B PE=1 SV=1		DDX39B	11	4	49	8	2.84657e+06	5.33591e+06	7.8708e+06	8.01142e+06	1.16034e+07	1.20789e+07	6	2.348	2.944	1.659	1.85	2.157	1.367		Spliceosome; mRNA surveillance pathway; Influenza A; RNA transport
Q9NYF8	Bcl-2-associated transcription factor 1 OS=Homo sapiens GN=BCLAF1 PE=1 SV=2		BCLAF1	11	3	106.1	4	8.89357e+06	1.53136e+07	6.41706e+06	5.6741e+06	6.72105e+06	8.04838e+06	6	0.64	0.794	1.04	0.45	0.658	1.353			Interactome of polycomb repressive complex 2 (PRC2)
P46977	Dolichyl-diphosphooligosaccharide--protein glycosyltransferase subunit STT3A OS=Homo sapiens GN=STT3A PE=1 SV=2		STT3A	11	3	80.5	5	1.342e+06	4.49695e+06	5.12527e+06	4.43128e+06	6.3091e+06	5.21693e+06	6	1.679	1.742	1.036	1.193	1.219	1.122		Metabolic pathways; N-Glycan biosynthesis; Protein processing in endoplasmic reticulum
Q9NXE8	Pre-mRNA-splicing factor CWC25 homolog OS=Homo sapiens GN=CWC25 PE=1 SV=1		CWC25	11	5	49.6	12	2.68678e+06	1.6227e+07	2.86516e+06	4.3104e+06	9.65772e+06	12885169	6	0.948	1.454	1.729	0.36	0.728	2.061
Q07065	Cytoskeleton-associated protein 4 OS=Homo sapiens GN=CKAP4 PE=1 SV=2		CKAP4	11	3	66	6	2.53734e+06	5.55589e+06	3.2677e+06	4.22351e+06	4.29752e+06	1.39961e+06	6	1.013	0.993	0.98	0.67	0.724	1.529		Protein processing in endoplasmic reticulum
O60884	DnaJ homolog subfamily A member 2 OS=Homo sapiens GN=DNAJA2 PE=1 SV=1		DNAJA2	11	3	45.7	15	2.40369e+06	3.57954e+06	5750243	4.6681e+06	4.23302e+06	6.59666e+06	6	1.274	1.909	0.949	1.409	1.726	1.225		Protein processing in endoplasmic reticulum
Q9NR31	GTP-binding protein SAR1a OS=Homo sapiens GN=SAR1A PE=1 SV=1		SAR1A	10	2	22.4	27	91289.6	818746	15559264	1.33712e+07	2.11798e+07	2.01236e+07	6	7.97	10.132	1.21	4.416	6.087	1.379		Protein processing in endoplasmic reticulum; Legionellosis	Sterol Regulatory Element-Binding Proteins (SREBP) signalling
Q9NS69	Mitochondrial import receptor subunit TOM22 homolog OS=Homo sapiens GN=TOMM22 PE=1 SV=3		TOMM22	10	5	15.5	51	2.09334e+06	4.33565e+06	4.70269e+06	5.72658e+06	5.76095e+06	5.37682e+06	6	2.518	2.683	1.065	1.37	1.287	0.939
Q53GS9	U4/U6.U5 tri-snRNP-associated protein 2 OS=Homo sapiens GN=USP39 PE=1 SV=2		USP39	10	4	65.3	12	4.01953e+06	6.0358e+06	2.75807e+06	6.46069e+06	7.08748e+06	8.47776e+06	6	0.646	0.754	1.167	1.024	1.426	1.072		Spliceosome
O96008	Mitochondrial import receptor subunit TOM40 homolog OS=Homo sapiens GN=TOMM40 PE=1 SV=1		TOMM40	10	3	37.9	18	5.14551e+06	3.21292e+06	5.42028e+06	7.29111e+06	7.50807e+06	7.42345e+06	6	1.4	1.562	1.115	1.863	1.924	1.033		Amyotrophic lateral sclerosis (ALS)
Q06210	Glutamine--fructose-6-phosphate aminotransferase [isomerizing] 1 OS=Homo sapiens GN=GFPT1 PE=1 SV=3		GFPT1	10	4	78.8	8	819439	1.21056e+06	1.6368e+06	2.19746e+06	2.9474e+06	1.75442e+06	6	1.614	2.084	1.291	1.876	1.476	0.787		Alanine, aspartate and glutamate metabolism; Metabolic pathways; Insulin resistance; Amino sugar and nucleotide sugar metabolism
Q15758	Neutral amino acid transporter B(0) OS=Homo sapiens GN=SLC1A5 PE=1 SV=2		SLC1A5	10	5	56.6	12	4.05906e+06	1.23951e+07	1.26022e+07	1.24269e+07	1.81799e+07	1.91161e+07	6	2.322	1.756	1.006	1.18	1.561	1.408		Protein digestion and absorption; Central carbon metabolism in cancer	TYROBP Causal Network
Q5JUX0	Spindlin-3 OS=Homo sapiens GN=SPIN3 PE=1 SV=1		SPIN3	10	1	29.2	17	1.24387e+06	662816	734079	710778	1.15728e+06	736609	6	0.502	0.666	1.326	1.114	1.071	0.961
Q53H12	Acylglycerol kinase, mitochondrial OS=Homo sapiens GN=AGK PE=1 SV=2		AGK	10	4	47.1	14	1.14047e+07	9942925	1.31828e+07	1.1056e+07	1.31083e+07	1.02433e+07	6	1.075	0.893	0.881	1.369	1.2	0.874		Metabolic pathways; Glycerolipid metabolism
P38117	Electron transfer flavoprotein subunit beta OS=Homo sapiens GN=ETFB PE=1 SV=3		ETFB	10	5	27.8	16	357466	1.44674e+06	3.08109e+06	6.15393e+06	6.72237e+06	4.98728e+06	6	2.824	3.745	1.326	3.793	3.331	0.868
C9J7E5	Transportin-3 OS=Homo sapiens GN=TNPO3 PE=1 SV=1			10	5	108	8	1.35104e+06	1.79366e+06	5.35869e+06	4.8518e+06	7.07164e+06	6.08967e+06	6	2.019	2.099	1.04	1.418	1.739	1.17
Q14320	Protein FAM50A OS=Homo sapiens GN=FAM50A PE=1 SV=2		FAM50A	10	4	40.2	15	576929	2991836	7.09106e+06	6173815	6.75066e+06	7.04189e+06	6	1.026	1.239	0.86	1.727	1.993	1.036
Q14C86	GTPase-activating protein and VPS9 domain-containing protein 1 OS=Homo sapiens GN=GAPVD1 PE=1 SV=2		GAPVD1	10	5	164.9	4	1.54054e+06	725580	7.56896e+06	2.74361e+06	8.13383e+06	1.7608e+06	6	2.314	2.299	1.072	1.868	2.21	1.183
Q8N1G4	Leucine-rich repeat-containing protein 47 OS=Homo sapiens GN=LRRC47 PE=1 SV=1		LRRC47	10	3	63.4	7	2.91592e+06	4.90185e+06	4.60945e+06	6.96175e+06	7.23464e+06	5.27989e+06	6	1.037	1.481	1.296	1.979	1.262	0.719
B7Z6Z4	Myosin light polypeptide 6 OS=Homo sapiens GN=MYL6 PE=1 SV=1		MYL6	10	3	26.7	16	4.0215e+06	4.86973e+06	6967294	6.89974e+06	1.13161e+07	8.83759e+06	6	1.396	2.091	1.203	1.714	1.647	1.226			Focal Adhesion
Q92973	Transportin-1 OS=Homo sapiens GN=TNPO1 PE=1 SV=2		TNPO1	10	5	102.3	6	7.65605e+06	1.24935e+07	1.10608e+07	9.94638e+06	1.51009e+07	1.60026e+07	6	1.87	1.546	1.192	1.096	1.286	1.075
Q13620	Cullin-4B OS=Homo sapiens GN=CUL4B PE=1 SV=4		CUL4B	10	3	103.9	5	1433844	1.23017e+06	6167951	5.64575e+06	3578840	5510174	6	3.66	1.786	0.488	3.41	3.675	0.713		Nucleotide excision repair; Ubiquitin mediated proteolysis	Mesodermal Commitment Pathway
P61224	Ras-related protein Rap-1b OS=Homo sapiens GN=RAP1B PE=1 SV=1		RAP1B	10	3	20.8	18	4.00087e+06	2.00076e+06	1.23393e+07	8.43663e+06	10993627	9.9355e+06	6	2.435	1.777	0.839	1.882	1.856	1.074		Rap1 signaling pathway; Chemokine signaling pathway; Focal adhesion; Long-term potentiation; Neurotrophin signaling pathway; Platelet activation; Ras signaling pathway; Pancreatic secretion; MAPK signaling pathway; cAMP signaling pathway; Leukocyte transendothelial migration; Renal cell carcinoma	Corticotropin-releasing hormone signaling pathway; MAPK Signaling Pathway; Focal Adhesion; Chemokine signaling pathway; VEGFA-VEGFR2 Signaling Pathway; Human Thyroid Stimulating Hormone (TSH) signaling pathway; Signaling of Hepatocyte Growth Factor Receptor; Integrin-mediated Cell Adhesion; Common Pathways Underlying Drug Addiction
O60678	Protein arginine N-methyltransferase 3 OS=Homo sapiens GN=PRMT3 PE=1 SV=3		PRMT3	10	3	59.8	7	4.28396e+06	4.53933e+06	4.953e+06	5.11879e+06	6474270	6.71664e+06	6	0.841	1.062	1.263	1.103	1.581	1.112
Q8N9E0	Protein FAM133A OS=Homo sapiens GN=FAM133A PE=1 SV=1		FAM133A	10	2	28.9	8	6.88275e+06	1.47605e+07	8.2734e+06	1.16443e+07	2.67153e+07	2.3843e+07	6	0.867	2.46	2.754	0.881	1.414	1.605
Q8N5K1	CDGSH iron-sulfur domain-containing protein 2 OS=Homo sapiens GN=CISD2 PE=1 SV=1		CISD2	10	4	15.3	27		6.7959e+06	8513842	6.53968e+06	3.98862e+06	9.27837e+06	5	100	100	0.596	1.136	1.134	1.401
P61011	Signal recognition particle 54 kDa protein OS=Homo sapiens GN=SRP54 PE=1 SV=1		SRP54	10	4	55.7	8	1.7888e+06	2.59401e+06	1.97475e+06	5085532	6.42193e+06	5.61654e+06	6	1.833	3.495	1.905	1.855	2.033	1.037		Protein export	mRNA Processing
O60716	Catenin delta-1 OS=Homo sapiens GN=CTNND1 PE=1 SV=1		CTNND1	10	3	108.1	4	2.80413e+06	3.53372e+06	6.43176e+06	5.79671e+06	7.62101e+06	4280778	6	1.464	1.511	0.952	1.637	1.788	1.016		Adherens junction; Leukocyte transendothelial migration; Rap1 signaling pathway	VEGFA-VEGFR2 Signaling Pathway; Wnt Signaling Pathway and Pluripotency
Q9UHB9	Signal recognition particle subunit SRP68 OS=Homo sapiens GN=SRP68 PE=1 SV=2		SRP68	10	4	70.7	9	1.45549e+06	1.90076e+06	3.09571e+06	3.28818e+06	5.22572e+06	4.26934e+06	6	1.941	2.981	1.502	1.825	2.239	1.313		Protein export
G3V3A4	SNW domain-containing protein 1 OS=Homo sapiens GN=SNW1 PE=1 SV=1		SNW1	10	4	65.4	8	3.8029e+06	5.95122e+06	4.88545e+06	5.48074e+06	8.02074e+06	8.86155e+06	6	0.831	1.178	1.418	1.028	1.502	1.518			RIG-I-like Receptor Signaling; Notch Signaling Pathway; TGF-beta Signaling Pathway
Q9BQ61	Uncharacterized protein C19orf43 OS=Homo sapiens GN=C19orf43 PE=1 SV=1		C19orf43; TRIR	10	3	18.4	13	5.45946e+06	1.29048e+07	1.1312e+07	1.07039e+07	1.42443e+07	13853090	6	1.194	1.555	1.102	0.976	1.038	0.912
Q9NYU2	UDP-glucose:glycoprotein glucosyltransferase 1 OS=Homo sapiens GN=UGGT1 PE=1 SV=3		UGGT1	10	4	177.1	3	1.9201e+07	3.91164e+07	3.13686e+07	3.87304e+07	5.03718e+07	5.56892e+07	6	2.846	1.874	0.675	1.074	1.405	1.308		Protein processing in endoplasmic reticulum
Q96PK6	RNA-binding protein 14 OS=Homo sapiens GN=RBM14 PE=1 SV=2		RBM14; RBM14-RBM4	10	3	69.4	4	3.28546e+06	4.70613e+06	4.26453e+06	5.25571e+06	6.1468e+06	6.19058e+06	6	1.096	1.356	1.162	0.913	0.934	1.147
A0A0D9SGE8	PHD finger protein 6 OS=Homo sapiens GN=PHF6 PE=1 SV=1		PHF6	10	3	41.3	9	9.71029e+06	1.36066e+07	1.16833e+07	1.39366e+07	1.73018e+07	1.91001e+07	6	1.032	1.353	1.312	1.089	1.361	1.291			Mesodermal Commitment Pathway
Q9Y4L1	Hypoxia up-regulated protein 1 OS=Homo sapiens GN=HYOU1 PE=1 SV=1		HYOU1	9	7	111.3	11	729646	1.67223e+06	6.22261e+06	5.33549e+06	7.65187e+06	9.03354e+06	6	4.078	5.105	1.18	1.97	3.682	1.63		Protein processing in endoplasmic reticulum
P13010	X-ray repair cross-complementing protein 5 OS=Homo sapiens GN=XRCC5 PE=1 SV=3		XRCC5	9	2	82.7	5			1.30051e+06	1.12064e+06			2	100		0.01	100		0.01		Non-homologous end-joining	Non-homologous end joining
K7EM18	Eukaryotic translation initiation factor 1 OS=Homo sapiens GN=EIF1 PE=1 SV=1			9	3	13.6	26	6.0869e+06	7.32232e+06	4556348	4.13888e+06	5.2162e+06	4.63425e+06	6	0.364	0.259	0.794	0.603	0.598	1.057
O94952	F-box only protein 21 OS=Homo sapiens GN=FBXO21 PE=2 SV=2		FBXO21	9	4	72.2	10	1.00611e+07	1.53369e+07	8.78187e+06	9.79651e+06	11461643	1.13415e+07	6	0.917	1.026	1.114	0.646	0.759	0.938
F8VVA7	Coatomer subunit zeta-1 OS=Homo sapiens GN=COPZ1 PE=1 SV=1			9	3	22.3	29		958562	2.34377e+06	4.12157e+06	3.56388e+06	2.86538e+06	5	100	100	1.332	0.973	1.18	0.948	Acetyl [N-Term]
P23381	Tryptophan--tRNA ligase, cytoplasmic OS=Homo sapiens GN=WARS PE=1 SV=2		WARS	9	3	53.1	10	5.2845e+06	18555885	1.37538e+07	6901011	7.50365e+06	1.11357e+07	6	2.943	1.78	0.605	0.505	0.845	1.531		Aminoacyl-tRNA biosynthesis	Amino Acid metabolism; Tryptophan metabolism; Photodynamic therapy-induced unfolded protein response
P27695	DNA-(apurinic or apyrimidinic site) lyase OS=Homo sapiens GN=APEX1 PE=1 SV=2		APEX1	9	4	35.5	19	8.8155e+06	9.63553e+06	1.14683e+07	6094795	8.72322e+06	7.84742e+06	6	1.015	0.882	1.019	1.006	1.098	0.914		Base excision repair	Spinal Cord Injury; Human Thyroid Stimulating Hormone (TSH) signaling pathway
O75396	Vesicle-trafficking protein SEC22b OS=Homo sapiens GN=SEC22B PE=1 SV=4		SEC22B	9	3	24.6	17	1749433	4.33892e+06	7.70424e+06	1.57565e+06	8.72341e+06	8.46953e+06	6	2.663	2.926	1.085	1.263	1.667	1.414		SNARE interactions in vesicular transport; Legionellosis; Phagosome
P83731	60S ribosomal protein L24 OS=Homo sapiens GN=RPL24 PE=1 SV=1		RPL24	9	2	17.8	13	7.40621e+06	2.20043e+07	9.3404e+06	1.48961e+07	1.45197e+07	1.93729e+07	6	1.155	1.45	1.257	0.668	0.946	1.381		Ribosome	Cytoplasmic Ribosomal Proteins
Q9H2M9	Rab3 GTPase-activating protein non-catalytic subunit OS=Homo sapiens GN=RAB3GAP2 PE=1 SV=1		RAB3GAP2	9	6	155.9	4	194444	1.46727e+06	4.10447e+06	3.63298e+06	6.49028e+06	4.09842e+06	6	3.617	5.944	1.529	2.708	3.603	1.064
Q8TEX9	Importin-4 OS=Homo sapiens GN=IPO4 PE=1 SV=2		IPO4	9	5	118.6	7	2.73115e+06	1.8259e+06	6.8313e+06	4439973	7298642	6.76097e+06	6	4.284	3.546	0.828	1.776	1.476	0.945
F6WQW2	Ran-specific GTPase-activating protein OS=Homo sapiens GN=RANBP1 PE=1 SV=1		RANBP1	9	4	31.9	14	4.59366e+06	7219873	9.31736e+06	6.94249e+06	1.42405e+07	13756079	6	1.978	2.439	1.233	0.866	1.777	1.874
P35606	Coatomer subunit beta' OS=Homo sapiens GN=COPB2 PE=1 SV=2		COPB2	9	5	102.4	5	4.74776e+06	9.01465e+06	5.13399e+06	6.58196e+06	8.808e+06	7.14354e+06	6	1.049	1.881	1.298	0.805	0.919	1.192
Q9HDC9	Adipocyte plasma membrane-associated protein OS=Homo sapiens GN=APMAP PE=1 SV=2		APMAP	9	3	46.5	8		3.3813e+06	6.04332e+06	5.73853e+06	8.27756e+06	4839817	5	100	100	1.074	1.407	1.585	0.864
Q15006	ER membrane protein complex subunit 2 OS=Homo sapiens GN=EMC2 PE=1 SV=1		EMC2	9	3	34.8	12	594638	1.6352e+06	1.60744e+06	1.91221e+06	2.54926e+06	2.11984e+06	6	2.458	3.239	1.318	1.186	1.223	1.031
G3V2S9	SRA stem-loop-interacting RNA-binding protein, mitochondrial OS=Homo sapiens GN=SLIRP PE=1 SV=1			9	3	13.9	27	5.63786e+06	8.70668e+06	6.9005e+06	7.79465e+06	7.04059e+06	8.27487e+06	6	1.166	0.95	0.837	1.21	1.324	0.998
Q9Y2W1	Thyroid hormone receptor-associated protein 3 OS=Homo sapiens GN=THRAP3 PE=1 SV=2		THRAP3	9	3	108.6	5	895114	2.38375e+06	680815	1.45272e+06	1.52488e+06	862859	6	0.647	0.92	1.421	0.522	0.373	0.715			Interactome of polycomb repressive complex 2 (PRC2)
O75821	Eukaryotic translation initiation factor 3 subunit G OS=Homo sapiens GN=EIF3G PE=1 SV=2		EIF3G	9	2	35.6	9	2.66861e+06	5.26767e+06	5.57024e+06	4327237	4.77181e+06	6.267e+06	6	1.832	1.229	0.671	0.843	1.068	1.267		RNA transport	Translation Factors
P61106	Ras-related protein Rab-14 OS=Homo sapiens GN=RAB14 PE=1 SV=4		RAB14	9	1	23.9	12							0								AMPK signaling pathway	Focal Adhesion-PI3K-Akt-mTOR-signaling pathway
Q7L1Q6	Basic leucine zipper and W2 domain-containing protein 1 OS=Homo sapiens GN=BZW1 PE=1 SV=1		BZW1	9	4	48	14	398108	1.72849e+06	3.32987e+06	5.44505e+06	7.05834e+06	7.15825e+06	6	2.44	3.374	1.597	2.398	2.848	1.258
D3DQV9	Eukaryotic translation initiation factor 4 gamma 2 (Fragment) OS=Homo sapiens GN=EIF4G2 PE=1 SV=1		EIF4G2	9	3	102.3	3	487501	3.88917e+06	4.0765e+06	3.82718e+06	6.20261e+06	5.84919e+06	6	0.921		1.429	1.013	1.635	1.356			Exercise-induced Circadian Regulation
O15347	High mobility group protein B3 OS=Homo sapiens GN=HMGB3 PE=1 SV=4		HMGB3	9	2	23	14	1.74323e+07	1.41535e+07	10480454	11956215	9846555	9.66045e+06	6	0.651	0.462	0.532	0.833	0.699	0.839
F8VW96	Cysteine and glycine-rich protein 2 OS=Homo sapiens GN=CSRP2 PE=1 SV=1		CSRP2	9	2	26.7	10	3.92494e+06	9.29438e+06	8.06901e+06	8.13681e+06	10730083	10776790	6	1.736	1.938	1.116	0.895	1.118	1.248			Mesodermal Commitment Pathway; H19 action Rb-E2F1 signaling and CDK-beta-catenin activity
A0A0G2JH68	Protein diaphanous homolog 1 OS=Homo sapiens GN=DIAPH1 PE=1 SV=1			9	3	141.3	3	700596	1.94653e+06	3380287	3.80055e+06	3.62915e+06	4206885	6	3.311	2.885	0.95	1.667	1.671	1.067
A0A0C4DG17	40S ribosomal protein SA OS=Homo sapiens GN=RPSA PE=1 SV=1		RPSA	9	2	33.3	8	2.10138e+06	3618265	3.37032e+06	5.13956e+06	5.92975e+06	5.1645e+06	6	1.338	1.945	1.454	1.411	1.242	0.881			Cytoplasmic Ribosomal Proteins
Q9ULX3	RNA-binding protein NOB1 OS=Homo sapiens GN=NOB1 PE=1 SV=1		NOB1	9	3	46.6	12	2.22869e+06	4.19625e+06	4.33708e+06	4.50511e+06	4.51106e+06	5.71363e+06	6	1.536	1.555	1.012	0.968	1.241	1.283		Ribosome biogenesis in eukaryotes
Q9Y6C9	Mitochondrial carrier homolog 2 OS=Homo sapiens GN=MTCH2 PE=1 SV=1		MTCH2	9	3	33.3	12	3.08044e+06	7.41602e+06	8.19492e+06	6.34121e+06	8.13193e+06	6.76559e+06	6	1.263	0.717	0.91	1.034	1.3	0.905
O14617	AP-3 complex subunit delta-1 OS=Homo sapiens GN=AP3D1 PE=1 SV=1		AP3D1	9	3	130.1	4	1.4837e+06	2234805	3.03406e+06	2.38324e+06	3.34974e+06	3.92855e+06	6	1.66	1.641	0.989	1.093	1.667	1.525		Lysosome
A0A075B6F9	Nitric oxide synthase-interacting protein OS=Homo sapiens GN=NOSIP PE=1 SV=1		NOSIP	9	2	33.4	8	3542733	3.5151e+06	3.69625e+06	3.78124e+06	6.50786e+06	4.89922e+06	6	0.743	1.089	1.511	1.114	1.215	1.091
P00338	L-lactate dehydrogenase A chain OS=Homo sapiens GN=LDHA PE=1 SV=2		LDHA	9	2	36.7	5	885901	1.93374e+06	4.83575e+06	5.10746e+06	4.78986e+06	4547208	6	1.543	1.573	0.869	2.787	2.38	0.854		Metabolic pathways; Pyruvate metabolism; Propanoate metabolism; Glycolysis / Gluconeogenesis; Central carbon metabolism in cancer; Cysteine and methionine metabolism; Glucagon signaling pathway; HIF-1 signaling pathway	Glycolysis and Gluconeogenesis; Cori Cycle; Photodynamic therapy-induced HIF-1 survival signaling; Amino Acid metabolism
Q15645	Pachytene checkpoint protein 2 homolog OS=Homo sapiens GN=TRIP13 PE=1 SV=2		TRIP13	8	3	48.5	11	213380		2.96423e+06	2.77692e+06	3.78679e+06	2.82302e+06	5			1.194	100	100	0.933
B4DLN1	Uncharacterized protein OS=Homo sapiens PE=2 SV=1			8	3	48.1	10	916487	1309657	2.95873e+06	3.81089e+06	4.769e+06	2.02256e+06	6	1.542	2.173	1.347	1.558		1.016
O43615	Mitochondrial import inner membrane translocase subunit TIM44 OS=Homo sapiens GN=TIMM44 PE=1 SV=2		TIMM44	8	5	51.3	13	2.54563e+06	5.54045e+06	9.0192e+06	9.11609e+06	1.16836e+07	1.39842e+07	6	2.045	1.955	1	1.49	1.706	1.185
P24534	Elongation factor 1-beta OS=Homo sapiens GN=EEF1B2 PE=1 SV=3		EEF1B2	8	1	24.7	7	1.98771e+07	11707910	1.78829e+07	1.40388e+07	14869751	1.27302e+07	6	0.765	0.535	0.699	1.246	1.048	0.841			Translation Factors
Q96CS3	FAS-associated factor 2 OS=Homo sapiens GN=FAF2 PE=1 SV=2		FAF2	8	3	52.6	13		841732	3.26653e+06	1.59703e+06	3.56687e+06	3.21207e+06	5	100	100	0.917	1.971	2.689	1.364
O15260	Surfeit locus protein 4 OS=Homo sapiens GN=SURF4 PE=1 SV=3		SURF4	8	3	30.4	13	16017945	2.99816e+07	58595171	5.88316e+07	4.61648e+07	5.26151e+07	6	1.634	1.501	0.466	4.138	3.023	0.4
P15170	Eukaryotic peptide chain release factor GTP-binding subunit ERF3A OS=Homo sapiens GN=GSPT1 PE=1 SV=1		GSPT1	8	4	55.7	10	114277	808427	2.71389e+06	2.78814e+06	3.24388e+06	3.80139e+06	6	4.224	5.357	1.177	1.868	2.497	1.178		mRNA surveillance pathway
Q9Y678	Coatomer subunit gamma-1 OS=Homo sapiens GN=COPG1 PE=1 SV=1		COPG1	8	4	97.7	5	7.47603e+06	1.03402e+07	7.02103e+06	6.1812e+06	8.41587e+06	6.88153e+06	6	0.767	0.815	0.978	0.612	0.73	1.049
D6RFN0	COP9 signalosome complex subunit 4 OS=Homo sapiens GN=COPS4 PE=1 SV=1			8	4	49.7	11	3.05123e+06	8.26502e+06	4.99407e+06	5.58059e+06	9.64463e+06	1.01199e+07	6	1.606	2.064	1.285	1.102	1.227	1.337
P53618	Coatomer subunit beta OS=Homo sapiens GN=COPB1 PE=1 SV=3		COPB1	8	3	107.1	4	1.48445e+06	4.83521e+06	3.79982e+06	4.06635e+06	4.65727e+06	3.36177e+06	6	1.658	2.077	1.253	1.068	0.843	0.789
Q8NI27	THO complex subunit 2 OS=Homo sapiens GN=THOC2 PE=1 SV=2		THOC2	8	3	182.7	2	4.56775e+06	7.31163e+06	3.72067e+06	4.02152e+06	5.74146e+06	4.80577e+06	6	0.655	0.905	1.382	0.533	0.764	0.938		Spliceosome; RNA transport
K7ER00	Phenylalanine--tRNA ligase alpha subunit OS=Homo sapiens GN=FARSA PE=1 SV=1			8	4	62.4	8	794523	2.49978e+06	6.53127e+06	4744904	7.53783e+06	7.4616e+06	6	4.135	3.435	1.152	1.858	2.558	1.359
Q9P1Y5	Calmodulin-regulated spectrin-associated protein 3 OS=Homo sapiens GN=CAMSAP3 PE=1 SV=2		CAMSAP3	8	4	134.7	5	1.82638e+06	4.5378e+06	2.18167e+06	2.61957e+06	3.28491e+06	2.7011e+06	6	0.844	1.292	1.064	0.55	0.75	1.092
Q16629	Serine/arginine-rich splicing factor 7 OS=Homo sapiens GN=SRSF7 PE=1 SV=1		SRSF7	8	2	27.4	15	1.25035e+06	2.75901e+06	706465	1.34828e+06	1.74466e+06	1.7235e+06	6	0.666	1.08	1.294	0.504	0.598	1.187		Herpes simplex infection; Spliceosome	mRNA Processing
J9JIE6	Transmembrane and coiled-coil domain-containing protein 1 OS=Homo sapiens GN=TMCO1 PE=1 SV=1		TMCO1	8	3	27.1	15	2.14327e+06	2458966	4560942	2.46557e+06	3.03349e+06	3.5919e+06	6	1.538	1.399	1.073			1.3
P50402	Emerin OS=Homo sapiens GN=EMD PE=1 SV=1		EMD	8	4	29	19	1.14511e+06	1.32808e+06	2.89594e+06	2.43516e+06	2.59348e+06	2.29032e+06	6	1.769	1.147	0.815	1.628	1.122	0.746	Acetyl [N-Term]	Arrhythmogenic right ventricular cardiomyopathy (ARVC); Hypertrophic cardiomyopathy (HCM); Dilated cardiomyopathy	Arrhythmogenic Right Ventricular Cardiomyopathy
Q99986	Serine/threonine-protein kinase VRK1 OS=Homo sapiens GN=VRK1 PE=1 SV=1		VRK1	8	3	45.4	8	2.12466e+06	3.49041e+06	3.22864e+06	1.51165e+06	4.55329e+06	5588514	6	0.893	0.947	1.248	0.736	1.572	1.518
P04181	Ornithine aminotransferase, mitochondrial OS=Homo sapiens GN=OAT PE=1 SV=1		OAT	8	3	48.5	8	5.99545e+06	1.79676e+06	4.38075e+06	6843577	4.56823e+06	2.73386e+06	6	0.576	0.487	0.845	2.83	1.427	0.504		Metabolic pathways; Arginine and proline metabolism	Amino Acid metabolism; Urea cycle and metabolism of amino groups
B3KY94	CDP-diacylglycerol--inositol 3-phosphatidyltransferase OS=Homo sapiens GN=CDIPT PE=1 SV=1		CDIPT	8	2	25.9	10	792050	1.94122e+06	6.67259e+06	4.34356e+06	4.33798e+06	4.57673e+06	6	4.377	3.003	0.475	1.642	1.538	1.003
Q9NZ45	CDGSH iron-sulfur domain-containing protein 1 OS=Homo sapiens GN=CISD1 PE=1 SV=1		CISD1	8	2	12.2	26	804606	1.78952e+06	3.46493e+06	3.1946e+06	2.35074e+06	2.87625e+06	6	3.682	2.133	0.579	1.886	1.51	0.801			Adipogenesis
P02786	Transferrin receptor protein 1 OS=Homo sapiens GN=TFRC PE=1 SV=2		TFRC	8	4	84.8	6	346927	2.24211e+06	3.69811e+06	3.93097e+06	4881595	3.7735e+06	6	1.744	1.71	1.149	1.576	1.465	0.878		Phagosome; HIF-1 signaling pathway; Hematopoietic cell lineage; Endocytosis	Iron metabolism in placenta
B7Z4C8	60S ribosomal protein L31 OS=Homo sapiens GN=RPL31 PE=1 SV=1		RPL31	8	2	15.1	18	4.92156e+06	7.97498e+06	5.34369e+06	4.21465e+06	8.27447e+06	7.34127e+06	6	0.928	1.186	1.279	0.955	0.895	0.867			Cytoplasmic Ribosomal Proteins
P09543	2',3'-cyclic-nucleotide 3'-phosphodiesterase OS=Homo sapiens GN=CNP PE=1 SV=2		CNP	8	2	47.5	5	444746	843834	987750	1170608	2.01683e+06	1.68485e+06	6	1.89	3.245	1.717	1.441	1.924	1.335			Glial Cell Differentiation; Mecp2 and Associated Rett Syndrome
J3QR44	Cyclin-dependent kinase 11B OS=Homo sapiens GN=CDK11B PE=1 SV=2		CDK11B	8	3	92.6	4	2.07022e+06	4176104	2.99337e+06	4.25121e+06	5.60066e+06	5.27188e+06	6	1.082	1.925	1.424	1.078	1.179	0.938
P27708	CAD protein OS=Homo sapiens GN=CAD PE=1 SV=3		CAD	8	3	242.8	1	1.76411e+06	3.49423e+06	2.99958e+06	4.23181e+06	5.12166e+06	4.12256e+06	6	1.303	1.955	1.617	1.241	1.227	0.895		Alanine, aspartate and glutamate metabolism; Metabolic pathways; Pyrimidine metabolism	Endothelin Pathways; Amino Acid metabolism
Q8TCT9	Minor histocompatibility antigen H13 OS=Homo sapiens GN=HM13 PE=1 SV=1		HM13	8	2	41.5	6	350492	931950	1424603	1.23394e+06	1.88327e+06	1.98939e+06	6	3.458	3.845	1.112	1.376	2.057	1.495
Q92905	COP9 signalosome complex subunit 5 OS=Homo sapiens GN=COPS5 PE=1 SV=4		COPS5	8	2	37.6	7	2.60215e+06	3.84233e+06	5503296	4.13216e+06	2.37319e+06	3.13112e+06	6	1.796	1.483	0.836	1.193	2.519	1.226			TGF-beta Signaling Pathway
P62136	Serine/threonine-protein phosphatase PP1-alpha catalytic subunit OS=Homo sapiens GN=PPP1CA PE=1 SV=1		PPP1CA	8	1	37.5	7	1.88936e+06	4.46321e+06	3.32995e+06	5.33541e+06	6.9223e+06	5.86599e+06	6	1.777	2.339	1.317	1.226	1.262	1.029		Oocyte meiosis; Adrenergic signaling in cardiomyocytes; cGMP-PKG signaling pathway; Inflammatory mediator regulation of TRP channels; Regulation of actin cytoskeleton; Oxytocin signaling pathway; Insulin signaling pathway; Insulin resistance; Focal adhesion; Dopaminergic synapse; Alcoholism; Long-term potentiation; Herpes simplex infection; Hippo signaling pathway; mRNA surveillance pathway; Amph…	Nicotine Activity on Dopaminergic Neurons; Common Pathways Underlying Drug Addiction
Q9NY12	H/ACA ribonucleoprotein complex subunit 1 OS=Homo sapiens GN=GAR1 PE=1 SV=1		GAR1	8	2	22.3	7	7.07685e+06	1.0477e+07	9.22234e+06	9820619	9.56307e+06	9.02266e+06	6	1.127	0.979	0.869	0.949	0.826	0.87		Ribosome biogenesis in eukaryotes
Q9P0L0	Vesicle-associated membrane protein-associated protein A OS=Homo sapiens GN=VAPA PE=1 SV=3		VAPA	8	2	27.9	10	1.0819e+06	4746810	3.54606e+06	2.71376e+06	3571596	4110090	6	2.789	2.362	0.847	0.594	0.834	1.404		Tight junction	Exercise-induced Circadian Regulation
Q9NX40	OCIA domain-containing protein 1 OS=Homo sapiens GN=OCIAD1 PE=1 SV=1		OCIAD1	8	2	27.6	8	2.32486e+06	4.00231e+06	4.01471e+06	3.37023e+06	5.49496e+06	5.10799e+06	6	1.51	1.653	1.094	0.874	1.18	1.351
Q9UNM6	26S proteasome non-ATPase regulatory subunit 13 OS=Homo sapiens GN=PSMD13 PE=1 SV=2		PSMD13	8	2	42.9	6	2.94108e+06	5.23704e+06	5.74714e+06	1.33164e+06	2.21005e+06	1.61062e+06	6	1.703	1.602	0.865	1.09	1.222	1.122		Proteasome; Epstein-Barr virus infection	Proteasome Degradation; Parkin-Ubiquitin Proteasomal System pathway
P62316	Small nuclear ribonucleoprotein Sm D2 OS=Homo sapiens GN=SNRPD2 PE=1 SV=1		SNRPD2	8	2	13.5	16	2.16371e+06	3.30004e+06	2.7942e+06	2.97219e+06	2.91038e+06	5324649	6	0.941	0.981	1.042	0.955	1.41	1.476		Spliceosome	mRNA Processing
Q70IA6	MOB kinase activator 2 OS=Homo sapiens GN=MOB2 PE=1 SV=1		MOB2	8	2	26.9	6	5.99808e+06	6287308	6.57609e+06	7.08471e+06	10362786	8.13426e+06	6	0.86	1.903	1.797	1.105	1.604	1.315
Q96DG6	Carboxymethylenebutenolidase homolog OS=Homo sapiens GN=CMBL PE=1 SV=1		CMBL	8	2	28	7	1.38075e+06	2.63291e+06	877038	1.88546e+06	3.75654e+06	3.38046e+06	6	2.176	2.142	1.244	0.768	1.267	1.649		Metabolic pathways
Q3ZCQ8	Mitochondrial import inner membrane translocase subunit TIM50 OS=Homo sapiens GN=TIMM50 PE=1 SV=2		TIMM50	7	3	39.6	12	2.47674e+06	1.5698e+06	8.71808e+06	4.64121e+06	5.75716e+06	4.79076e+06	6	2.521	1.639	0.65	1.82	1.545	0.973
Q15637	Splicing factor 1 OS=Homo sapiens GN=SF1 PE=1 SV=4		SF1	7	3	68.3	9	3.05181e+06	2.57869e+06	7.14338e+06	6.20708e+06	7.2646e+06	7.19489e+06	6	1.961	2.714	1.384	2.859	2.971	1.039
P07195	L-lactate dehydrogenase B chain OS=Homo sapiens GN=LDHB PE=1 SV=2		LDHB	7	4	36.6	18	1330451	1.27678e+06	1.45123e+06	1.62048e+06	4.33313e+06	4.12402e+06	6	0.928	1.442	1.553	1.319	1.943	1.473		Glycolysis / Gluconeogenesis; Propanoate metabolism; Cysteine and methionine metabolism; Glucagon signaling pathway; Metabolic pathways; Pyruvate metabolism	Glycolysis and Gluconeogenesis
O43592	Exportin-T OS=Homo sapiens GN=XPOT PE=1 SV=2		XPOT	7	4	109.9	6	1.33868e+06	1.82046e+06	5.55061e+06	7.43384e+06	6.25846e+06	1.06686e+07	6	2.228	2.327	0.904	1.632	1.785	1.094		RNA transport
Q9NSI2	Protein FAM207A OS=Homo sapiens GN=FAM207A PE=1 SV=2		FAM207A	7	3	25.4	17	1.24761e+07	4736994	7.60778e+06	8.97724e+06	1.13764e+07	6222755	6	0.407	0.904	1.282	1.807	1.152	0.637
O60725	Protein-S-isoprenylcysteine O-methyltransferase OS=Homo sapiens GN=ICMT PE=1 SV=1		ICMT	7	1	31.9	7							0								Terpenoid backbone biosynthesis
Q9Y266	Nuclear migration protein nudC OS=Homo sapiens GN=NUDC PE=1 SV=1		NUDC	7	4	38.2	12	466635	1.43325e+06	3.93709e+06	3.93619e+06	5.21422e+06	6.25817e+06	6	5.436	6.416	1.175	2.599	4.235	1.538
P51570	Galactokinase OS=Homo sapiens GN=GALK1 PE=1 SV=1		GALK1	7	4	42.2	17			1.07384e+06	2.01727e+06	1.98712e+06	1.7877e+06	4	100	100	1.571	100	100	0.837		Amino sugar and nucleotide sugar metabolism; Galactose metabolism; Metabolic pathways
Q9NXB9	Elongation of very long chain fatty acids protein 2 OS=Homo sapiens GN=ELOVL2 PE=1 SV=2		ELOVL2	7	1	34.6	6			4.87386e+06	6.93829e+06	2.20752e+06	2.66266e+06	4	100	100	0.381	100	100	0.356		Fatty acid elongation; Fatty acid metabolism; Biosynthesis of unsaturated fatty acids	Ectoderm Differentiation
Q96E11	Ribosome-recycling factor, mitochondrial OS=Homo sapiens GN=MRRF PE=1 SV=1		MRRF	7	4	29.3	16	1.23054e+06	2.72265e+06	4.93643e+06	4.83158e+06	5.5704e+06	4.87275e+06	6	1.419	1.659	0.984	0.863	0.949	0.88
P12814	Alpha-actinin-1 OS=Homo sapiens GN=ACTN1 PE=1 SV=2		ACTN1	7	3	103	4	2.9257e+06	2.78473e+06	4.43749e+06	2.94724e+06	5.40903e+06	5142565	6	1.28	1.483	1.159	1.046	1.757	1.68		Systemic lupus erythematosus; Adherens junction; Arrhythmogenic right ventricular cardiomyopathy (ARVC); Leukocyte transendothelial migration; Focal adhesion; Amoebiasis; Regulation of actin cytoskeleton; Tight junction; Viral carcinogenesis	Focal Adhesion; Arrhythmogenic Right Ventricular Cardiomyopathy; Regulation of Actin Cytoskeleton
Q93009	Ubiquitin carboxyl-terminal hydrolase 7 OS=Homo sapiens GN=USP7 PE=1 SV=2		USP7	7	3	128.2	4		1.45809e+06	1.60321e+06	1.84842e+06	2.67911e+06	2.72842e+06	5	100	100	1.327	0.94	1.259	1.39		FoxO signaling pathway; Herpes simplex infection; Epstein-Barr virus infection; Viral carcinogenesis	Regulation of toll-like receptor signaling pathway
P29966	Myristoylated alanine-rich C-kinase substrate OS=Homo sapiens GN=MARCKS PE=1 SV=4		MARCKS	7	3	31.5	13	501250	1.07054e+06	4.23425e+06	4.44488e+06	7.26808e+06	6.2695e+06	6	4.677	6.711	1.34	2.622	3.273	1.306		MicroRNAs in cancer; Fc gamma R-mediated phagocytosis	Brain-Derived Neurotrophic Factor (BDNF) signaling pathway
J3KPF3	4F2 cell-surface antigen heavy chain OS=Homo sapiens GN=SLC3A2 PE=1 SV=1		SLC3A2	7	2	68.1	4	6.5981e+06	9305228	1.1398e+07	8158957	9388411	8.39001e+06	6	1.474	1.019	0.691	0.915	0.884	0.965
Q9NRG9	Aladin OS=Homo sapiens GN=AAAS PE=1 SV=1		AAAS	7	4	59.5	10	328374	1.49992e+06	3.3324e+06	3.31285e+06	3.69654e+06	3.74026e+06	6	1.98	2.199	1.111	1.126	1.065	0.945		RNA transport
Q02790	Peptidyl-prolyl cis-trans isomerase FKBP4 OS=Homo sapiens GN=FKBP4 PE=1 SV=3		FKBP4	7	5	51.8	13	824807	360602	4.13328e+06	3.39179e+06	4.41542e+06	5.39182e+06	6	2.008	1.776	0.895	3.053	4.454	1.446		Estrogen signaling pathway	Androgen receptor signaling pathway
P16949	Stathmin OS=Homo sapiens GN=STMN1 PE=1 SV=3		STMN1	7	3	17.3	21	1.69035e+06	5.04453e+06	5.585e+06	6.16961e+06	6.61482e+06	6.53485e+06	6	1.566	1.855	1.133	1.39	1.163	1.023		MicroRNAs in cancer; MAPK signaling pathway	Regulation of Microtubule Cytoskeleton; EGF/EGFR Signaling Pathway; Rac1/Pak1/p38/MMP-2 pathway; Retinoblastoma (RB) in Cancer; MAPK Signaling Pathway
B5ME19	Eukaryotic translation initiation factor 3 subunit C-like protein OS=Homo sapiens GN=EIF3CL PE=3 SV=1		EIF3CL	7	4	105.4	5	6.15865e+06	6.53031e+06	1489186	1.91533e+06	5.35172e+06	2.7447e+06	6	0.457	0.905	2.207	0.5	0.399	0.796		RNA transport
Q9Y5L4	Mitochondrial import inner membrane translocase subunit Tim13 OS=Homo sapiens GN=TIMM13 PE=1 SV=1		TIMM13	7	2	10.5	26	3653405	6240640	1.09136e+07	1.29961e+07	15753008	1.21565e+07	6	2.516	3.081	1.224	2.091	1.809	0.865
B0YIW6	Archain 1, isoform CRA_a OS=Homo sapiens GN=ARCN1 PE=1 SV=1		ARCN1	7	3	61.6	6	6.45436e+06	3.21127e+06	1760948	2.31427e+06	3.76742e+06	4.51941e+06	6	0.822	1.446	1.759	0.722	0.908	1.257			miR-517 relationship with ARCN1 and USP1
O94991	SLIT and NTRK-like protein 5 OS=Homo sapiens GN=SLITRK5 PE=2 SV=2		SLITRK5	7	3	107.4	3	730578	3.45116e+06	4.12642e+06	3.81833e+06	4.01893e+06	4.65342e+06	6	1.535	1.565	0.86	1.108	1.247	1.126
J3KN16	Proteasome-associated protein ECM29 homolog OS=Homo sapiens GN=KIAA0368 PE=1 SV=1		KIAA0368	7	5	223.6	3	1.01488e+06	1.40569e+06	1049668	1.59446e+06	4.31628e+06	1.23433e+06	6	0.88	1.434	1.63	1.178
Q8TEQ6	Gem-associated protein 5 OS=Homo sapiens GN=GEMIN5 PE=1 SV=3		GEMIN5	7	3	168.5	2	1.00457e+06	4.34921e+06	4.44882e+06	4.01645e+06	3.65194e+06	4.03497e+06	6	1.201	1.679	1.019	0.891	0.887	1.132		RNA transport
P55884	Eukaryotic translation initiation factor 3 subunit B OS=Homo sapiens GN=EIF3B PE=1 SV=3		EIF3B	7	4	92.4	5	1.83581e+07	2.96439e+07	2.06184e+07	2.00079e+07	2.56573e+07	2.52096e+07	6	0.848	0.716	1.058	0.603	0.776	1.287		RNA transport	Translation Factors
P54709	Sodium/potassium-transporting ATPase subunit beta-3 OS=Homo sapiens GN=ATP1B3 PE=1 SV=1		ATP1B3	7	3	31.5	13	4.8665e+06	6.258e+06	7.47772e+06	8.47933e+06	8.56469e+06	1.16894e+07	6	2.185	2.116	0.968	2.061	2.297	1.124		Thyroid hormone signaling pathway; cGMP-PKG signaling pathway; Gastric acid secretion; Thyroid hormone synthesis; Protein digestion and absorption; cAMP signaling pathway; Aldosterone-regulated sodium reabsorption; Insulin secretion; Salivary secretion; Proximal tubule bicarbonate reclamation; Carbohydrate digestion and absorption; Endocrine and other factor-regulated calcium reabsorption; Pancre…	Calcium Regulation in the Cardiac Cell
Q15181	Inorganic pyrophosphatase OS=Homo sapiens GN=PPA1 PE=1 SV=2		PPA1	7	4	32.6	19	688399		6.35648e+06	1.04223e+07	1.01365e+07	7.86279e+06	5	2.229	3.519	1.579	100	100	0.938		Oxidative phosphorylation
A6NMQ1	DNA polymerase OS=Homo sapiens GN=POLA1 PE=1 SV=1		POLA1	7	2	166.4	2		638556	2.10548e+06	1.90045e+06	2.53541e+06	2.65513e+06	5	100	100	1.005	1.561	1.376	1.23			DNA Replication; Retinoblastoma (RB) in Cancer; Nucleotide Metabolism
Q9Y6E2	Basic leucine zipper and W2 domain-containing protein 2 OS=Homo sapiens GN=BZW2 PE=1 SV=1		BZW2	7	2	48.1	9		532521	1758109	2.27506e+06	3.29411e+06	2.79668e+06	5	100	100	1.579	2.087	2.538	1.142
P13861	cAMP-dependent protein kinase type II-alpha regulatory subunit OS=Homo sapiens GN=PRKAR2A PE=1 SV=2		PRKAR2A	7	4	45.5	10	164429	1.00956e+06	2.65823e+06	1.70411e+06	2.47571e+06	2.40181e+06	6	3.93	4.578	1.152	1.713	2.168	1.416		Insulin signaling pathway	G Protein Signaling Pathways; miRs in Muscle Cell Differentiation; Calcium Regulation in the Cardiac Cell; Myometrial Relaxation and Contraction Pathways; Sudden Infant Death Syndrome (SIDS) Susceptibility Pathways; TGF-beta Signaling Pathway
Q9NVH1	DnaJ homolog subfamily C member 11 OS=Homo sapiens GN=DNAJC11 PE=1 SV=2		DNAJC11	7	3	63.2	5		2.13211e+06	1.95294e+06	2.04472e+06	2.94088e+06	2.98855e+06	5	100	100	1.239	0.994	1.275	1.35
P31930	Cytochrome b-c1 complex subunit 1, mitochondrial OS=Homo sapiens GN=UQCRC1 PE=1 SV=3		UQCRC1	7	2	52.6	5		2.45455e+06	2.28801e+06	2354644	3.37909e+06	3.26011e+06	5	100	100	1.247	0.995	1.269	1.275		Non-alcoholic fatty liver disease (NAFLD); Cardiac muscle contraction; Alzheimer's disease; Huntington's disease; Metabolic pathways; Oxidative phosphorylation; Parkinson's disease	Electron Transport Chain
O75964	ATP synthase subunit g, mitochondrial OS=Homo sapiens GN=ATP5L PE=1 SV=3		ATP5L	7	3	11.4	34	1.62015e+06	5.00522e+06	4.66067e+06	5.42691e+06	7.73382e+06	6.17875e+06	6	2.21	2.965	1.443	1.191	1.063	1.182		Metabolic pathways; Oxidative phosphorylation	Electron Transport Chain; Oxidative phosphorylation
Q9Y6B6	GTP-binding protein SAR1b OS=Homo sapiens GN=SAR1B PE=1 SV=1		SAR1B	7	1	22.4	21							0								Protein processing in endoplasmic reticulum; Legionellosis	Sterol Regulatory Element-Binding Proteins (SREBP) signalling
P35269	General transcription factor IIF subunit 1 OS=Homo sapiens GN=GTF2F1 PE=1 SV=2		GTF2F1	7	3	58.2	7	2.02588e+06	5.10686e+06	2.45279e+06	3.27665e+06	4.89812e+06	4.45912e+06	6	1.011	1.764	1.744	0.661	0.871	1.318		Basal transcription factors
P62266	40S ribosomal protein S23 OS=Homo sapiens GN=RPS23 PE=1 SV=3		RPS23	7	2	15.8	15	8.37566e+06	18870544	5.34399e+06	6484219	10753246	9.40923e+06	6	0.509	0.919	1.806	0.357	0.443	1.24		Ribosome	Cytoplasmic Ribosomal Proteins
P38159	RNA-binding motif protein, X chromosome OS=Homo sapiens GN=RBMX PE=1 SV=3		RBMX	7	2	42.3	5	2.84128e+06	8.65335e+06	438041	550492	3.95018e+06	5.99334e+06	6		0.851	1.092	0.64	0.742	1.33		Spliceosome	mRNA Processing
O75369	Filamin-B OS=Homo sapiens GN=FLNB PE=1 SV=2		FLNB	7	1	278	1	403607	609988	345200	450404	624216	554729	6	0.728	1.107	1.521	0.767	0.876	1.142		Proteoglycans in cancer; MAPK signaling pathway; Salmonella infection; Focal adhesion	VEGFA-VEGFR2 Signaling Pathway
Q53GQ0	Very-long-chain 3-oxoacyl-CoA reductase OS=Homo sapiens GN=HSD17B12 PE=1 SV=2		HSD17B12	7	3	34.3	9	587028	1.99029e+06	3.91103e+06	3.28738e+06	5812458	5.59196e+06	6	2.27	2.635	1.26	1.763	1.866	1.058		Fatty acid metabolism; Biosynthesis of unsaturated fatty acids; Steroid hormone biosynthesis; Metabolic pathways; Fatty acid elongation
X6R7X0	Transcription elongation factor A N-terminal and central domain-containing protein 2 OS=Homo sapiens GN=TCEANC2 PE=1 SV=1		TCEANC2	7	2	27.4	8	6598600	2165302	3.77886e+06	4.50431e+06	6.43204e+06	1743628	6	0.862	0.703	0.746	2.161	0.776	0.359
P30101	Protein disulfide-isomerase A3 OS=Homo sapiens GN=PDIA3 PE=1 SV=4		PDIA3	7	3	56.7	6	560253	2.07458e+06	1.89904e+06	2.32298e+06	3.25196e+06	2.76379e+06	6	1.778	3.107	1.73	1.135	1.31	0.987		Antigen processing and presentation; Protein processing in endoplasmic reticulum
P37802	Transgelin-2 OS=Homo sapiens GN=TAGLN2 PE=1 SV=3		TAGLN2	7	3	22.4	15	823196	5.42451e+06	4.82702e+06	5.03331e+06	6.30252e+06	6.8728e+06	6	1.999	2.442	1.222	0.844	1.004	1.416
P28066	Proteasome subunit alpha type-5 OS=Homo sapiens GN=PSMA5 PE=1 SV=3		PSMA5	7	2	26.4	10		2.47573e+06	2.60846e+06	3.21156e+06	3503209	3.68327e+06	5	100	100	1.137	1.357	1.445	1.065		Proteasome	Proteasome Degradation
Q13423	NAD(P) transhydrogenase, mitochondrial OS=Homo sapiens GN=NNT PE=1 SV=3		NNT	7	2	113.8	2	523388	1.60341e+06	1.63249e+06	1.64142e+06	2428859	2322586	6	2.569	3.311	1.289	1.056	1.396	1.321		Metabolic pathways; Nicotinate and nicotinamide metabolism
O75340	Programmed cell death protein 6 OS=Homo sapiens GN=PDCD6 PE=1 SV=1		PDCD6	7	2	21.9	10	522142	239121	2.19494e+06	3.60718e+06	4.50947e+06	4.40968e+06	6	2.728	4.746	1.715	3.161	4.487	1.227
O95197	Reticulon-3 OS=Homo sapiens GN=RTN3 PE=1 SV=2		RTN3	7	2	112.5	2		671959	5495653	6570655	2.25302e+06	1.87468e+06	5	100	100	0.345	10.159	2.688	0.265		Alzheimer's disease
Q3B726	DNA-directed RNA polymerase I subunit RPA43 OS=Homo sapiens GN=TWISTNB PE=1 SV=1		TWISTNB	7	2	37.4	5	3.829e+06	1.23762e+07	2.92925e+06	9392207	13032078	6.67257e+06	6	0.651	0.966	1.485	0.674	0.837	2.988		RNA polymerase; Pyrimidine metabolism; Metabolic pathways; Purine metabolism
P05198	Eukaryotic translation initiation factor 2 subunit 1 OS=Homo sapiens GN=EIF2S1 PE=1 SV=3		EIF2S1	7	3	36.1	12	874679	1.74519e+06	1.65143e+06	1.92649e+06	2.71082e+06	2.63522e+06	6	1.572	2.105	1.34	1.112	1.459	1.311		Non-alcoholic fatty liver disease (NAFLD); Influenza A; Measles; Apoptosis; Herpes simplex infection; Hepatitis C; RNA transport; Protein processing in endoplasmic reticulum	Translation Factors; Brain-Derived Neurotrophic Factor (BDNF) signaling pathway
P61221	ATP-binding cassette sub-family E member 1 OS=Homo sapiens GN=ABCE1 PE=1 SV=1		ABCE1	7	2	67.3	4	971061	1.62876e+06	293425	1.61541e+06	1.74116e+06	476548	6	1.496	1.58	1.574	1.115	1.324	1.02
Q99584	Protein S100-A13 OS=Homo sapiens GN=S100A13 PE=1 SV=1		S100A13	7	3	11.5	30	2.50116e+06	3.50658e+06	4.06116e+06	6.3839e+06	4.87713e+06	5.19816e+06	6	2.82	1.495	0.746	1.859	1.386	0.857
B0QY89	Eukaryotic translation initiation factor 3 subunit L OS=Homo sapiens GN=EIF3L PE=1 SV=1		EIF3L	7	3	70.9	4	3.81167e+06	6.8535e+06	1.8715e+06	2.58908e+06	2.92296e+06	2.64592e+06	6	0.394	0.589	1.337	0.382	0.387	0.956
Q14444	Caprin-1 OS=Homo sapiens GN=CAPRIN1 PE=1 SV=2		CAPRIN1	7	2	78.3	3	4.45118e+06	13552784	4.60828e+06	5.17792e+06	5.85181e+06	4.73406e+06	6	0.838	0.944	1.126	0.543	0.493	0.909
H0Y300	Haptoglobin OS=Homo sapiens GN=HP PE=1 SV=4			7	2	49.1	4	4.93956e+06	9334181	5.36435e+06	8.41848e+06	11054267	10951498	6	0.849	1.604	1.889	1.001	1.203	1.202
Q96I24	Far upstream element-binding protein 3 OS=Homo sapiens GN=FUBP3 PE=1 SV=2		FUBP3	7	2	61.6	6	1.50223e+06	2.05365e+06	1.22736e+06	1.72778e+06	3.11477e+06	2.58153e+06	6	0.695	1.484	2.134	0.874	1.211	1.385
P41250	Glycine--tRNA ligase OS=Homo sapiens GN=GARS PE=1 SV=3		GARS	7	3	83.1	3	443808	321955	1.92834e+06	2.63077e+06	3.79783e+06	3.15533e+06	6	3.011	4.1	1.388	5.531	5.059	1.092		Aminoacyl-tRNA biosynthesis
P12004	Proliferating cell nuclear antigen OS=Homo sapiens GN=PCNA PE=1 SV=1		PCNA	7	3	28.8	9	1.3355e+06	3.02348e+06	3.90597e+06	5.03807e+06	5.71815e+06	5237335	6	1.751	2.007	1.236	1.753	1.67	0.977		Nucleotide excision repair; Hepatitis B; Base excision repair; DNA replication; Cell cycle; HTLV-I infection; Mismatch repair	Cell Cycle; Oxidative Damage; Mismatch repair; Senescence and Autophagy in Cancer; EGF/EGFR Signaling Pathway; G1 to S cell cycle control; Primary Focal Segmental Glomerulosclerosis FSGS; Retinoblastoma (RB) in Cancer; DNA Replication
P61586	Transforming protein RhoA OS=Homo sapiens GN=RHOA PE=1 SV=1		RHOA	7	2	21.8	17	672251	2.08676e+06	7.12267e+06	4.45804e+06	6415475	9.00465e+06	6	5.141	6.828	1.328	2.22	3.193	1.439		T cell receptor signaling pathway; Oxytocin signaling pathway; Regulation of actin cytoskeleton; Viral carcinogenesis; cGMP-PKG signaling pathway; Proteoglycans in cancer; Platelet activation; Pathogenic Escherichia coli infection; Pancreatic secretion; Chemokine signaling pathway; NOD-like receptor signaling pathway; Pathways in cancer; Sphingolipid signaling pathway; Endocytosis; Rap1 signaling…	Hypothetical Craniofacial Development Pathway; Androgen receptor signaling pathway; VEGFA-VEGFR2 Signaling Pathway; G Protein Signaling Pathways; AGE/RAGE pathway; Leptin signaling pathway; Physiological and Pathological Hypertrophy of the Heart; G13 Signaling Pathway; Wnt Signaling Pathway and Pluripotency; Wnt Signaling Pathway Netpath; Association Between Physico-Chemical Features and Toxicity…
Q9UQN3	Charged multivesicular body protein 2b OS=Homo sapiens GN=CHMP2B PE=1 SV=1		CHMP2B	7	2	23.9	8	539107	1.97916e+06	1.72944e+06	2.02007e+06	2720951	2399673	6	1.14	1.894	1.34	1.101	1.213	1.102		Endocytosis
C9JNU6	HIG1 domain family member 1A, mitochondrial OS=Homo sapiens GN=HIGD1A PE=4 SV=1			7	1	10.4	23	1.42832e+06	2241087	1.73617e+06	1.60183e+06	1.30769e+06	1769097	6	1.034	0.655	0.633	0.743	0.761	1.024
F8WBV6	Small EDRK-rich factor 2 OS=Homo sapiens GN=SERF2 PE=1 SV=1			7	1	11.9	8	10077758	15987919	9969837	1.41606e+07	1.92277e+07	1.49663e+07	6	0.842	1.365	1.622	0.92	0.902	0.98
A8MT02	Small nuclear ribonucleoprotein-associated proteins B and B' OS=Homo sapiens GN=SNRPB PE=1 SV=3			7	2	30	5	28395549	1.62185e+07	1.08596e+07	12807617	1.79926e+07	1.41008e+07	6	0.398	0.559	1.405	0.831	0.852	1.026
Q9UNZ5	Leydig cell tumor 10 kDa protein homolog OS=Homo sapiens GN=C19orf53 PE=1 SV=1		C19orf53	7	1	10.6	7	20244292	24602344	12739794	13182018	14715926	15523713	6	0.535	0.52	0.971	0.557	0.608	1.092
P11172	Uridine 5'-monophosphate synthase OS=Homo sapiens GN=UMPS PE=1 SV=1		UMPS	6	4	52.2	11	1.02419e+06	1.71305e+06	4.84553e+06	5.66062e+06	9.84134e+06	5.66049e+06	6	1.705	2.01	1.41	2.016	1.961	0.916		Drug metabolism - other enzymes; Pyrimidine metabolism; Metabolic pathways	Fluoropyrimidine Activity
Q9H773	dCTP pyrophosphatase 1 OS=Homo sapiens GN=DCTPP1 PE=1 SV=1		DCTPP1	6	2	18.7	18			2.16729e+06	2009189	2.8994e+06	2.3342e+06	4	100	100	1.125	100	100	1.077		Metabolic pathways; Pyrimidine metabolism
G3V5Z7	Proteasome subunit alpha type OS=Homo sapiens GN=PSMA6 PE=1 SV=1			6	3	28.1	13	9.66871e+06	9.05334e+06	4.03474e+06	4.38591e+06	5.87857e+06	5.62196e+06	6	1.614	2.423	1.417	0.809	0.826	1.039
P38606	V-type proton ATPase catalytic subunit A OS=Homo sapiens GN=ATP6V1A PE=1 SV=2		ATP6V1A	6	3	68.3	6	3.52877e+06	4.88773e+06	5.70405e+06	5.36856e+06	1.0569e+07	5.46953e+06	6	1.751	2.672	1.416	1.184	1.005	0.833		Epithelial cell signaling in Helicobacter pylori infection; mTOR signaling pathway; Rheumatoid arthritis; Vibrio cholerae infection; Collecting duct acid secretion; Metabolic pathways; Oxidative phosphorylation; Phagosome; Synaptic vesicle cycle
O95573	Long-chain-fatty-acid--CoA ligase 3 OS=Homo sapiens GN=ACSL3 PE=1 SV=3		ACSL3	6	2	80.4	6	402664	1.11093e+06	1.86824e+06	2.69165e+06	2.46798e+06	2747651	6	1.979	2.579	1.094	1.455	1.382	0.946		Adipocytokine signaling pathway; PPAR signaling pathway; Fatty acid metabolism; Fatty acid biosynthesis; Peroxisome; Metabolic pathways; Fatty acid degradation	PPAR signaling pathway; Fatty Acid Biosynthesis; Mitochondrial LC-Fatty Acid Beta-Oxidation; Fatty Acid Beta Oxidation
P38919	Eukaryotic initiation factor 4A-III OS=Homo sapiens GN=EIF4A3 PE=1 SV=4		EIF4A3	6	2	46.8	10	576888	1.6725e+06	1.0995e+06	1.08981e+06	2.41367e+06	1.79807e+06	6	1.665	2.979	1.789	0.783	1.099	1.403		mRNA surveillance pathway; RNA transport; Spliceosome
Q08945	FACT complex subunit SSRP1 OS=Homo sapiens GN=SSRP1 PE=1 SV=1		SSRP1	6	3	81	5	4.67655e+06	8.87899e+06	8.41046e+06	6408031	1.10492e+07	13813355	6	1.536	1.855	0.868	1.043	1.551	2.059
Q8WXF1	Paraspeckle component 1 OS=Homo sapiens GN=PSPC1 PE=1 SV=1		PSPC1	6	3	58.7	7	711936	1511413	3.25708e+06	2.083e+06	4.04661e+06	4.58767e+06	6	2.439	2.607	1.036	1.432	1.661	1.16
Q9NVJ2	ADP-ribosylation factor-like protein 8B OS=Homo sapiens GN=ARL8B PE=1 SV=1		ARL8B	6	2	21.5	17		814175	8.29684e+06	2.79279e+06	9.29076e+06	5.90215e+06	5	100	100	1.046	1.644	2.188	1.823
P04792	Heat shock protein beta-1 OS=Homo sapiens GN=HSPB1 PE=1 SV=2		HSPB1	6	3	22.8	18	641878	936578	6.68813e+06	5.39924e+06	1.11729e+07	4.86622e+06	6	6.487	9.293	1.432	5.711	5.006	0.876		MAPK signaling pathway; Amoebiasis; VEGF signaling pathway; Epstein-Barr virus infection	Apoptosis-related network due to altered Notch3 in ovarian cancer; MAPK Signaling Pathway; VEGFA-VEGFR2 Signaling Pathway; p38 MAPK Signaling Pathway; Fas Ligand (FasL) pathway and Stress induction of Heat Shock Proteins (HSP) regulation; ATM Signaling Network in Development and Disease
O60831	PRA1 family protein 2 OS=Homo sapiens GN=PRAF2 PE=1 SV=1		PRAF2	6	3	19.2	20	1.17602e+06	1.24785e+06	1.48619e+07	1.37664e+07	3.40482e+06	4.35696e+06	6	9.592	2.144	0.224	11	3.091	0.281
P54727	UV excision repair protein RAD23 homolog B OS=Homo sapiens GN=RAD23B PE=1 SV=1		RAD23B	6	2	43.1	7	389799	367675	3.85674e+06	1.92143e+06	8.36327e+06	5.75417e+06	6	4.176	7.924	1.823	5.43	8.368	1.541		Protein processing in endoplasmic reticulum; Nucleotide excision repair
H7C2I1	Protein arginine N-methyltransferase 1 OS=Homo sapiens GN=PRMT1 PE=1 SV=1		PRMT1	6	4	42.4	13	3.19549e+06	9.53453e+06	9.46874e+06	9.26323e+06	1.55233e+07	13987568	6	1.079	1.513	1.403	0.922	1.317	1.594			Interferon type I signaling pathways; mRNA Processing; Energy Metabolism; Tryptophan metabolism
P23921	Ribonucleoside-diphosphate reductase large subunit OS=Homo sapiens GN=RRM1 PE=1 SV=1		RRM1	6	3	90	4			3.58851e+06	4.56836e+06	6.08943e+06	4.83022e+06	4	100	100	1.31	100	100	1.237		Glutathione metabolism; Pyrimidine metabolism; Purine metabolism; Metabolic pathways	Retinoblastoma (RB) in Cancer; Nucleotide Metabolism; Fluoropyrimidine Activity
P46781	40S ribosomal protein S9 OS=Homo sapiens GN=RPS9 PE=1 SV=3		RPS9	6	4	22.6	18	2.22614e+06	7.53317e+06	3.68857e+06	3.89239e+06	2.34432e+06	5.01895e+06	6	1.461	1.341	0.995	0.704	0.782	1.189		Ribosome	Cytoplasmic Ribosomal Proteins
P50570	Dynamin-2 OS=Homo sapiens GN=DNM2 PE=1 SV=2		DNM2	6	4	98	5			2.98911e+06	4102533	5.09778e+06	6.23889e+06	4	100	100	1.62	100	100	1.422		Fc gamma R-mediated phagocytosis; Endocrine and other factor-regulated calcium reabsorption; Endocytosis; Synaptic vesicle cycle; Bacterial invasion of epithelial cells; Phospholipase D signaling pathway	Synaptic Vesicle Pathway
O14681	Etoposide-induced protein 2.4 homolog OS=Homo sapiens GN=EI24 PE=1 SV=4		EI24	6	2	38.9	8			8.48699e+06	9.56376e+06	2.09863e+06	2.01512e+06	4	100	100	0.261	100	100	0.219		p53 signaling pathway
O96005	Cleft lip and palate transmembrane protein 1 OS=Homo sapiens GN=CLPTM1 PE=1 SV=1		CLPTM1	6	2	76	4	1.0954e+06	2.31799e+06	987576	2.53129e+06	2.59106e+06	2.9512e+06	6	4.29	2.166	0.888	1.122	1.2	1.069
Q9P0H9	Protein RER1 OS=Homo sapiens GN=RER1 PE=1 SV=1		RER1	6	2	24.8	14		1.67309e+06	1.80443e+07	1.89829e+07	5.15971e+06	3.52771e+06	5	100	100	0.288	9.672	2.031	0.21
A0A0A0MSW4	Phosphatidylinositol transfer protein beta isoform OS=Homo sapiens GN=PITPNB PE=1 SV=1			6	2	31.6	9	1.0974e+06	919222	5.76865e+06	7663369	8971496	5643456	6	3.484	4.024	1.461	6.946	4.135	0.786
Q9BW60	Elongation of very long chain fatty acids protein 1 OS=Homo sapiens GN=ELOVL1 PE=1 SV=1		ELOVL1	6	1	32.6	5	314904	1.51673e+06	813108	4209511	641968	2.06806e+06	6	2.197	1.459	0.664	2.884	1.314	0.456	Acetyl [N-Term]	Fatty acid elongation
P36776	Lon protease homolog, mitochondrial OS=Homo sapiens GN=LONP1 PE=1 SV=2		LONP1	6	3	106.4	4	283635		2783619	3.52606e+06	3.36953e+06	3.45466e+06	5	4.74	5.45	0.986	100	100	0.936
P05556	Integrin beta-1 OS=Homo sapiens GN=ITGB1 PE=1 SV=2		ITGB1	6	3	88.4	5		1.21884e+06	3.72551e+06	3.382e+06	4.1177e+06	2.99075e+06	5	100	100	1.26	1.312	1.711	0.955		Bacterial invasion of epithelial cells; Focal adhesion; Cell adhesion molecules (CAMs); Shigellosis; Pathogenic Escherichia coli infection; Axon guidance; Regulation of actin cytoskeleton; Toxoplasmosis; Leishmaniasis; Hypertrophic cardiomyopathy (HCM); Small cell lung cancer; Pathways in cancer; Leukocyte transendothelial migration; Rap1 signaling pathway; Platelet activation; Proteoglycans in c…	Pathogenic Escherichia coli infection; Prolactin Signaling Pathway; Signaling of Hepatocyte Growth Factor Receptor; Integrin-mediated Cell Adhesion; Factors and pathways affecting insulin-like growth factor (IGF1)-Akt signaling; Primary Focal Segmental Glomerulosclerosis FSGS; VEGFA-VEGFR2 Signaling Pathway; Arrhythmogenic Right Ventricular Cardiomyopathy; TGF-beta Signaling Pathway; Focal Adhesi…
O75880	Protein SCO1 homolog, mitochondrial OS=Homo sapiens GN=SCO1 PE=1 SV=1		SCO1	6	4	33.8	21	3.70674e+06	4.02254e+06	3.44728e+06	5.46194e+06	5872985	4.49874e+06	6	0.813	1.206	1.282	1.709	1.197	0.852			Copper homeostasis; Electron Transport Chain
O15127	Secretory carrier-associated membrane protein 2 OS=Homo sapiens GN=SCAMP2 PE=1 SV=2		SCAMP2	6	2	36.6	4	1.31198e+06	4.06523e+06	5.65156e+06	5.4099e+06	3.51678e+06	2.07665e+06	6	3.143	1.918	0.61	1.314	0.492	0.374			Serotonin Transporter Activity; Monoamine Transport
Q9NVN8	Guanine nucleotide-binding protein-like 3-like protein OS=Homo sapiens GN=GNL3L PE=1 SV=1		GNL3L	6	3	65.5	7	6.12521e+06	6.29562e+06	5.30188e+06	2.81258e+06	7.1635e+06	8.30543e+06	6	0.721	0.783	1.086	0.683	1.111	1.869		Ribosome biogenesis in eukaryotes
Q9P021	Cysteine-rich PDZ-binding protein OS=Homo sapiens GN=CRIPT PE=1 SV=1		CRIPT	6	2	11.2	12	6.60978e+06	8.32721e+06	6.7487e+06	9.45532e+06	1.05417e+07	1.18439e+07	6	0.856	0.97	1.134	0.942	0.934	0.991
Q15008	26S proteasome non-ATPase regulatory subunit 6 OS=Homo sapiens GN=PSMD6 PE=1 SV=1		PSMD6	6	2	45.5	7	985755	2.24536e+06	2.44424e+06	1.89022e+06	3.33669e+06	2.52451e+06	6	0.356	0.417	1.157	0.894	1	1.119		Epstein-Barr virus infection; Proteasome	Parkin-Ubiquitin Proteasomal System pathway; Proteasome Degradation
Q9BVC6	Transmembrane protein 109 OS=Homo sapiens GN=TMEM109 PE=1 SV=1		TMEM109	6	1	26.2	5	4.06109e+06	7.42496e+06	2.44877e+07	2.80603e+07	7.55078e+06	1.03184e+07	6	5.13	1.33	0.259	3.926	1.339	0.341
Q13123	Protein Red OS=Homo sapiens GN=IK PE=1 SV=3		IK	6	3	65.6	4	1.40118e+06	1.86055e+06	2.19133e+06	2.10348e+06	4.4497e+06	3.69561e+06	6	1.477	2.284	1.547	1.171	1.778	1.519
Q9NRX1	RNA-binding protein PNO1 OS=Homo sapiens GN=PNO1 PE=1 SV=1		PNO1	6	3	27.9	12	2.1469e+06	4.36531e+06	2434154	564130	2.02402e+06	796161	6	1.01	1.29	1.31	0.645	0.845	1.309
Q7L9L4	MOB kinase activator 1B OS=Homo sapiens GN=MOB1B PE=1 SV=3		MOB1B	6	2	25.1	15	4825273	5.42687e+06	7.26071e+06	5588945	8.7825e+06	7.84842e+06	6	1.512	1.468	0.971	0.881	1.389	1.576		Hippo signaling pathway; Hippo signaling pathway -multiple species
Q8WW12	PEST proteolytic signal-containing nuclear protein OS=Homo sapiens GN=PCNP PE=1 SV=2		PCNP	6	3	18.9	21	618543	3.16624e+06	2.5362e+06	3.08096e+06	3.44157e+06	3.74412e+06	6	1.294	1.875	1.416	0.982	1.11	1.106
P32322	Pyrroline-5-carboxylate reductase 1, mitochondrial OS=Homo sapiens GN=PYCR1 PE=1 SV=2		PYCR1	6	2	33.3	11	838363	825871	2.12359e+06	2.39154e+06	1.84644e+06	2.68212e+06	6	2.155	1.576	0.731	3.009	3.129	1.04		Metabolic pathways; Arginine and proline metabolism; Biosynthesis of amino acids	Amino Acid metabolism; Urea cycle and metabolism of amino groups
Q5HYB6	Epididymis luminal protein 189 OS=Homo sapiens GN=DKFZp686J1372 PE=1 SV=1		TPM3	6	2	27.2	9	467358	318142	2.0664e+06	3.85031e+06	5.18728e+06	3.54246e+06	6	0.666	0.799	1.664	1.802	1.718	0.893			Striated Muscle Contraction
G3V325	Protein ATP5J2-PTCD1 OS=Homo sapiens GN=ATP5J2-PTCD1 PE=4 SV=1		ATP5J2-PTCD1	6	1	84.1	1	3754395	5040998	7.25583e+06	6546591	8595780	9921899	6	1.644	1.638	0.996	1.349	1.896	1.405
Q13526	Peptidyl-prolyl cis-trans isomerase NIMA-interacting 1 OS=Homo sapiens GN=PIN1 PE=1 SV=1		PIN1	6	2	18.2	17	679769		1.02933e+06	1.33591e+06	1.78515e+06	1.74353e+06	5	1.288	1.879	1.459	100	100	1.21		RIG-I-like receptor signaling pathway	RIG-I-like Receptor Signaling
B7Z2R2	Cytochrome b-c1 complex subunit 7 OS=Homo sapiens GN=UQCRB PE=1 SV=1		UQCRB	6	3	18.7	14	1129941	4.35906e+06	7.5559e+06	6.98848e+06	1.29238e+07	6.36386e+06	6	4.729	6.59	1.521	1.862	1.782	0.957			Electron Transport Chain
J3KQ41	COP9 signalosome complex subunit 7b OS=Homo sapiens GN=COPS7B PE=1 SV=1		COPS7B	6	1	31.5	6		609191	989202	671660	1.52629e+06	1.38756e+06	5	100	100	1.298	1.146	2.194	1.916
Q14527	Helicase-like transcription factor OS=Homo sapiens GN=HLTF PE=1 SV=2		HLTF	6	2	113.9	2	725299	1.65937e+06	1.72998e+06	2.6973e+06	3.35326e+06	2.15192e+06	6	1.513	2.678	1.47	1.783	1.269	0.712			Retinoblastoma (RB) in Cancer
O95292	Vesicle-associated membrane protein-associated protein B/C OS=Homo sapiens GN=VAPB PE=1 SV=3		VAPB	6	2	27.2	10	1.7134e+06	510908	2.90504e+06	2.34694e+06	3.41021e+06	3.64865e+06	6	1.606	1.767	1.1	1.261	1.373	1.307
A0A0A6YYL6	Protein RPL17-C18orf32 OS=Homo sapiens GN=RPL17-C18orf32 PE=3 SV=1		RPL17-C18ORF32; RPL17	6	2	26.4	9		2.51407e+06	891922	962907	1.01627e+06	2.02427e+06	5	100	100	0.958	0.398	0.776	1.949		Ribosome	Cytoplasmic Ribosomal Proteins
P60228	Eukaryotic translation initiation factor 3 subunit E OS=Homo sapiens GN=EIF3E PE=1 SV=1		EIF3E	6	2	52.2	4	2.99997e+06	8.2682e+06	2993584	3.20664e+06	5.17295e+06	4836626	6	0.864	1.244	1.44	0.435	0.591	1.357		RNA transport; Hepatitis C	Translation Factors
Q29RF7	Sister chromatid cohesion protein PDS5 homolog A OS=Homo sapiens GN=PDS5A PE=1 SV=1		PDS5A	6	3	150.7	2	445815	1.58429e+06	1.49437e+06	2.11369e+06	2.42964e+06	821187	6	2.852	2.678	0.939	0.873		0.973
Q13561	Dynactin subunit 2 OS=Homo sapiens GN=DCTN2 PE=1 SV=4		DCTN2	6	1	44.2	3	1.09257e+06	2.10752e+06	2.47499e+06	2.31431e+06	4594756	1.8959e+06	6	1.927	3.009	1.561	1.141	0.867	0.76		Huntington's disease; Vasopressin-regulated water reabsorption
O94826	Mitochondrial import receptor subunit TOM70 OS=Homo sapiens GN=TOMM70A PE=1 SV=1		TOMM70A; TOMM70	6	2	67.4	3		715695	2.3465e+06	2.77557e+06	2.48425e+06	1.94747e+06	5	100	100	1.031	0.695	0.764	0.782
Q9H936	Mitochondrial glutamate carrier 1 OS=Homo sapiens GN=SLC25A22 PE=1 SV=1		SLC25A22	6	2	34.4	5	694017	1.47878e+06	1033229	1483556	2.49307e+06	1.52684e+06	6	1.267	2.57	2.029	1.042	0.995	0.954
Q9UN37	Vacuolar protein sorting-associated protein 4A OS=Homo sapiens GN=VPS4A PE=1 SV=1		VPS4A	6	2	48.9	5	1.17647e+06	952434	3.46e+06	4.30903e+06	6.63661e+06	4.16397e+06	6	1.857	2.772	1.71	2.928	2.117	0.924		Endocytosis
P02746	Complement C1q subcomponent subunit B OS=Homo sapiens GN=C1QB PE=1 SV=3		C1QB	6	1	26.7	6		6.30819e+06	5.33779e+06	7400266	7493339	8432166	5	100	100	1.181	1.219	1.288	1.057		Systemic lupus erythematosus; Prion diseases; Complement and coagulation cascades; Chagas disease (American trypanosomiasis); Staphylococcus aureus infection; Pertussis	Microglia Pathogen Phagocytosis Pathway; Allograft Rejection; Complement Activation; Oxidative Damage; Spinal Cord Injury; Complement and Coagulation Cascades
P09669	Cytochrome c oxidase subunit 6C OS=Homo sapiens GN=COX6C PE=1 SV=2		COX6C	6	2	8.8	20	4.12132e+06	8.62407e+06	7.5164e+06	7.68675e+06	1.01986e+07	1.11976e+07	6	1.557	1.776	1.141	0.928	1.25	1.347		Alzheimer's disease; Non-alcoholic fatty liver disease (NAFLD); Parkinson's disease; Metabolic pathways; Cardiac muscle contraction; Oxidative phosphorylation; Huntington's disease	Electron Transport Chain
P28074	Proteasome subunit beta type-5 OS=Homo sapiens GN=PSMB5 PE=1 SV=3		PSMB5	6	1	28.5	5	264178	905722	690316	556982	939357	958640	6	2.223	2.544	1.144	0.639	1.02	1.596		Proteasome	Proteasome Degradation
Q9BPW8	Protein NipSnap homolog 1 OS=Homo sapiens GN=NIPSNAP1 PE=1 SV=1		NIPSNAP1	6	1	33.3	3	1.00384e+06	2.10397e+06	2.78929e+06	3.3697e+06	3.54444e+06	3.82226e+06	6	2.364	2.526	1.069	1.664	1.75	1.052
Q99720	Sigma non-opioid intracellular receptor 1 OS=Homo sapiens GN=SIGMAR1 PE=1 SV=1		SIGMAR1	6	1	25.1	6	864828	903464	3.56867e+06	2.56424e+06	2.59526e+06	2.73617e+06	6	3.511	2.147	0.612	2.949	2.918	0.989
P56270	Myc-associated zinc finger protein OS=Homo sapiens GN=MAZ PE=1 SV=1		MAZ	6	1	48.6	3	1.13842e+06	1.89077e+06	1540986	1.65814e+06	1.66961e+06	2.78984e+06	6	1.152	1.049	0.911	0.911	1.422	1.56			Sudden Infant Death Syndrome (SIDS) Susceptibility Pathways
Q8IWC1	MAP7 domain-containing protein 3 OS=Homo sapiens GN=MAP7D3 PE=1 SV=2		MAP7D3	6	2	98.4	2	2.12167e+06	3.54302e+06	2.1765e+06	1.9699e+06	3.01029e+06	3291704	6	0.884	0.982	1.111	0.585	0.919	1.571
O43719	HIV Tat-specific factor 1 OS=Homo sapiens GN=HTATSF1 PE=1 SV=1		HTATSF1	6	1	85.8	1	1.01352e+06	2388977	2.09237e+06	2.23883e+06	3.35767e+06	2.99335e+06	6	1.756	2.37	1.35	0.974	1.207	1.24
Q9Y224	UPF0568 protein C14orf166 OS=Homo sapiens GN=C14orf166 PE=1 SV=1		C14orf166; RTRAF	6	2	28.1	7	1.74845e+06	2.03222e+06	2.14399e+06	2.37518e+06	3178141	2.30726e+06	6	0.836	1.099	1.315	1.484	1.121	0.755
P20742	Pregnancy zone protein OS=Homo sapiens GN=PZP PE=1 SV=4		PZP	6	1	163.8	1	3.38345e+06	7219377	3.55766e+06	5.47966e+06	5.82631e+06	5.75602e+06	6	0.895	1.232	1.377	0.789	0.768	0.974
Q9H1E3	Nuclear ubiquitous casein and cyclin-dependent kinase substrate 1 OS=Homo sapiens GN=NUCKS1 PE=1 SV=1		NUCKS1	6	1	27.3	4	2.18551e+06	956574	1.56238e+06	1.54304e+06	1.25337e+06	837497	6	0.608	0.41	0.675	1.676	0.843	0.503
D6RBW1	Eukaryotic translation initiation factor 4E OS=Homo sapiens GN=EIF4E PE=1 SV=1		EIF4E	6	1	28.5	3	1.42623e+06	2.29062e+06	2671338	2.51617e+06	3.14043e+06	3.19867e+06	6	1.594	1.576	0.989	1.141	1.345	1.179			Translation Factors; 4-hydroxytamoxifen, Dexamethasone, and Retinoic Acids Regulation of p27 Expression; Structural Pathway of Interleukin 1 (IL-1); Angiopoietin Like Protein 8 Regulatory Pathway; Brain-Derived Neurotrophic Factor (BDNF) signaling pathway; Interferon type I signaling pathways; Insulin Signaling; Focal Adhesion-PI3K-Akt-mTOR-signaling pathway; Factors and pathways affecting insuli…
Q00403	Transcription initiation factor IIB OS=Homo sapiens GN=GTF2B PE=1 SV=1		GTF2B	5	3	34.8	12	391354	524205	510695	318531	942858	640510	6	1.14	1.766	1.549	1.382	1.158	0.749		Viral carcinogenesis; Basal transcription factors; Epstein-Barr virus infection	Eukaryotic Transcription Initiation
Q9NZZ3	Charged multivesicular body protein 5 OS=Homo sapiens GN=CHMP5 PE=1 SV=1		CHMP5	5	2	24.6	16	495264	1.09905e+06	3.9174e+06	3.82813e+06	4.37781e+06	3.87441e+06	6	2.336	1.657	0.868	0.974	1.053	0.979		Endocytosis
Q99623	Prohibitin-2 OS=Homo sapiens GN=PHB2 PE=1 SV=2		PHB2	5	3	33.3	13	6.23126e+06	6.87495e+06	5.57823e+06	6.38362e+06	5.76002e+06	2.20892e+06	6	0.712	0.664	0.932	1.103	0.598	0.49
Q9BRS2	Serine/threonine-protein kinase RIO1 OS=Homo sapiens GN=RIOK1 PE=1 SV=2		RIOK1	5	3	65.5	6	6012572	7.22578e+06	2.54348e+06	3.2047e+06	4.58349e+06	6.59494e+06	6	0.658	0.997	1.516	0.461	0.701	1.522		Ribosome biogenesis in eukaryotes
Q9UMX0	Ubiquilin-1 OS=Homo sapiens GN=UBQLN1 PE=1 SV=2		UBQLN1	5	2	62.5	8	1.88046e+06	3.0814e+06	2.7939e+06	3.55706e+06	3.28497e+06	3730992	6	1.264	1.25	0.989	1.199	1.167	0.973		Protein processing in endoplasmic reticulum
Q13283	Ras GTPase-activating protein-binding protein 1 OS=Homo sapiens GN=G3BP1 PE=1 SV=1		G3BP1	5	3	52.1	8	2.28592e+06	2.08666e+06	1.15925e+06	1.47089e+06			4	0.846	0.01	0.01	6.416	0.01	0.01
P20339	Ras-related protein Rab-5A OS=Homo sapiens GN=RAB5A PE=1 SV=2		RAB5A	5	2	23.6	22							0								Phagosome; Endocytosis; Amyotrophic lateral sclerosis (ALS); Tuberculosis; Ras signaling pathway; Vasopressin-regulated water reabsorption; Amoebiasis	Amyotrophic lateral sclerosis (ALS); VEGFA-VEGFR2 Signaling Pathway; EGF/EGFR Signaling Pathway
H0YHG0	Uncharacterized protein (Fragment) OS=Homo sapiens PE=4 SV=1			5	3	59.1	6	3.00454e+06	5.04313e+06	5.33332e+06	5.78643e+06	6.67756e+06	5.64717e+06	6	1.502	1.568	1.044	1.3	1.144	0.88
Q96N66	Lysophospholipid acyltransferase 7 OS=Homo sapiens GN=MBOAT7 PE=1 SV=2		MBOAT7	5	2	52.7	6	638438	807573	4.53179e+06	4.63574e+06	1732329	1.78576e+06	6	5.132	1.941	0.378	5.017	2.13	0.425		Glycerophospholipid metabolism
Q92667	A-kinase anchor protein 1, mitochondrial OS=Homo sapiens GN=AKAP1 PE=1 SV=1		AKAP1	5	1	97.3	3	32698.4	3508854		818718		1.4897e+06	4	0.01	0.01		0.242	0.409	1.687			G Protein Signaling Pathways
Q9UBU8	Mortality factor 4-like protein 1 OS=Homo sapiens GN=MORF4L1 PE=1 SV=2		MORF4L1	5	1	41.4	8	1.33083e+06	3.43495e+06	1.62018e+06	1.95697e+06	2.53972e+06	1.45759e+06	6	1.036	1.365	1.318	0.592	0.409	0.691			Pathways Affected in Adenoid Cystic Carcinoma
P11940	Polyadenylate-binding protein 1 OS=Homo sapiens GN=PABPC1 PE=1 SV=2		PABPC1	5	4	70.6	8	1.50532e+06	4.57402e+06	3.59376e+06	4.64121e+06	2.43307e+06	5.27167e+06	6	1.525	1.153	0.756	1.005	1.18	1.174		mRNA surveillance pathway; RNA transport; RNA degradation	Translation Factors; Endoderm Differentiation
P18206	Vinculin OS=Homo sapiens GN=VCL PE=1 SV=4		VCL	5	3	123.7	4	376320		3.42625e+06	2.44072e+06	4.1014e+06	5211991	5	1.316	1.306	0.992	100	100	1.939		Bacterial invasion of epithelial cells; Adherens junction; Leukocyte transendothelial migration; Focal adhesion; Shigellosis; Regulation of actin cytoskeleton; Amoebiasis	VEGFA-VEGFR2 Signaling Pathway; Integrin-mediated Cell Adhesion; Primary Focal Segmental Glomerulosclerosis FSGS; Focal Adhesion; Regulation of Actin Cytoskeleton
Q12905	Interleukin enhancer-binding factor 2 OS=Homo sapiens GN=ILF2 PE=1 SV=2		ILF2	5	3	43	11	1.58797e+06	3.35196e+06	1.55688e+06	1556237	2.44879e+06	3505981	6	0.834	1.103	1.323	0.482	1.008	2.089			B Cell Receptor Signaling Pathway
P61019	Ras-related protein Rab-2A OS=Homo sapiens GN=RAB2A PE=1 SV=1		RAB2A	5	3	23.5	18			3.46036e+06	3.20997e+06	1.95467e+06	3422250	4	100	100	1.372	100	100	1.345		AMPK signaling pathway	Focal Adhesion-PI3K-Akt-mTOR-signaling pathway
Q2TAY7	WD40 repeat-containing protein SMU1 OS=Homo sapiens GN=SMU1 PE=1 SV=2		SMU1	5	3	57.5	7	2.91967e+06	3.49765e+06	5.65807e+06	6.58481e+06	9.41465e+06	7465728	6	1.61	1.723	1.07	1.669	1.907	1.142
A6NMY6	Putative annexin A2-like protein OS=Homo sapiens GN=ANXA2P2 PE=5 SV=2		ANXA2P2	5	3	38.6	9	1.68506e+06	2.35857e+06	1.03115e+06	1.43209e+06	4.28243e+06	2.97241e+06	6	1.14	1.825	1.815	1.171	1.041	0.859
P62753	40S ribosomal protein S6 OS=Homo sapiens GN=RPS6 PE=1 SV=1		RPS6	5	2	28.7	8	668426	5.73338e+06	2086974	1.43336e+06	1.4207e+06	3.75012e+06	6	1.435	1.521	1.06	0.545	0.63	1.257		Proteoglycans in cancer; Insulin signaling pathway; mTOR signaling pathway; HIF-1 signaling pathway; PI3K-Akt signaling pathway; EGFR tyrosine kinase inhibitor resistance; Ribosome	IL-2 Signaling Pathway; Mecp2 and Associated Rett Syndrome; Brain-Derived Neurotrophic Factor (BDNF) signaling pathway; Interleukin-11 Signaling Pathway; Follicle Stimulating Hormone (FSH) signaling pathway; Human Thyroid Stimulating Hormone (TSH) signaling pathway; Cytoplasmic Ribosomal Proteins; IL-5 Signaling Pathway; Focal Adhesion-PI3K-Akt-mTOR-signaling pathway; VEGFA-VEGFR2 Signaling Pathw…
P56192	Methionine--tRNA ligase, cytoplasmic OS=Homo sapiens GN=MARS PE=1 SV=2		MARS	5	3	101.1	5	769379	2.05825e+06	2225077	2.556e+06	3.60338e+06	2.73544e+06	6	2.487	3.345	1.345	1.292	1.371	1.062		Selenocompound metabolism; Aminoacyl-tRNA biosynthesis
O15371	Eukaryotic translation initiation factor 3 subunit D OS=Homo sapiens GN=EIF3D PE=1 SV=1		EIF3D	5	2	63.9	4	3.03584e+06	3.05227e+06	2.26977e+06	1490914	1.40486e+06	1.65564e+06	6	0.662	0.495	0.866	0.74	0.762	1.03		RNA transport	Translation Factors
Q8TC12	Retinol dehydrogenase 11 OS=Homo sapiens GN=RDH11 PE=1 SV=2		RDH11	5	2	35.4	8	351618	761044	1.50615e+06	999936	1.34895e+06	1.26968e+06	6	3.73	2.315	0.621	2.261	1.055	1.04		Metabolic pathways; Retinol metabolism
Q8WVM8	Sec1 family domain-containing protein 1 OS=Homo sapiens GN=SCFD1 PE=1 SV=4		SCFD1	5	1	72.3	3		657696	1.25448e+06	1.79953e+06	1.80734e+06	761799	5	100	100	1.212	2.843	1.116	0.393
Q9Y2Q3	Glutathione S-transferase kappa 1 OS=Homo sapiens GN=GSTK1 PE=1 SV=3		GSTK1	5	2	25.5	12	491307		1.23922e+06	2.63941e+06	2.94005e+06	2.39079e+06	5	2.146	4.282	1.995	100	100	0.84		Peroxisome; Metabolism of xenobiotics by cytochrome P450; Chemical carcinogenesis; Glutathione metabolism; Drug metabolism - cytochrome P450	Metapathway biotransformation
P26358	DNA (cytosine-5)-methyltransferase 1 OS=Homo sapiens GN=DNMT1 PE=1 SV=2		DNMT1	5	2	183.1	1			2419401	2.25266e+06	3523219	3.56742e+06	4	100	100	1.284	100	100	1.464		Metabolic pathways; Cysteine and methionine metabolism; MicroRNAs in cancer	Trans-sulfuration and one carbon metabolism; Trans-sulfuration pathway; Hematopoietic Stem Cell Gene Regulation by GABP alpha/beta Complex; Retinoblastoma (RB) in Cancer; One Carbon Metabolism
P17812	CTP synthase 1 OS=Homo sapiens GN=CTPS1 PE=1 SV=2		CTPS1	5	2	66.6	5	1.38624e+06	2932738	1.16989e+06	1.42541e+06	2739065	2192154	6	0.718	1.414	1.969	0.505	0.72	1.426		Metabolic pathways; Pyrimidine metabolism
Q99615	DnaJ homolog subfamily C member 7 OS=Homo sapiens GN=DNAJC7 PE=1 SV=2		DNAJC7	5	3	56.4	5	1.27921e+06	517357	3.01054e+06	4.98456e+06	7331505	4.65782e+06	6	1.578	2.983	2.246	4.16	3.969	0.954			Constitutive Androstane Receptor Pathway
P61247	40S ribosomal protein S3a OS=Homo sapiens GN=RPS3A PE=1 SV=2		RPS3A	5	2	29.9	6		1.87564e+06	1.57152e+06	5.58032e+06	3264120	6.42494e+06	5	100	100	1.83	1.274	1.025	1.004		Ribosome	Cytoplasmic Ribosomal Proteins
J3QK89	Calcium homeostasis endoplasmic reticulum protein OS=Homo sapiens GN=CHERP PE=1 SV=1		CHERP	5	3	104.9	3	3.29889e+06	7.24785e+06	2.19168e+06	3611474	2.86647e+06	4.28866e+06	6	0.513	0.563	1.098	0.557	0.738	0.952
K7ELL7	Glucosidase 2 subunit beta OS=Homo sapiens GN=PRKCSH PE=1 SV=1		PRKCSH	5	2	60.2	4	619750	1.52943e+06	2.72759e+06	2950211	4.21318e+06	3.80098e+06	6	3.86	5.383	1.395	2.043	2.469	1.208
Q8WUY1	Protein THEM6 OS=Homo sapiens GN=THEM6 PE=1 SV=2		THEM6	5	3	23.9	15	183716		4.36338e+06	4.35827e+06	1.53127e+06	1.77096e+06	5	3.858	1.965	0.353	100	100	0.409
U3KQK0	Histone H2B OS=Homo sapiens GN=HIST1H2BN PE=1 SV=1		HIST1H2BN	5	2	18.8	14	6.73416e+06	19641914	7.83837e+06	10975536	33869232	18230728	6	0.99	3.599	3.634	0.581	0.894	1.54			Exercise-induced Circadian Regulation
Q8IX18	Probable ATP-dependent RNA helicase DHX40 OS=Homo sapiens GN=DHX40 PE=1 SV=2		DHX40	5	2	88.5	2	1.90166e+06	2576627	1172059	1.92259e+06	2.52699e+06	1963985	6	0.524	0.951	1.813	0.775	0.734	0.947
A8K878	Mesencephalic astrocyte-derived neurotrophic factor OS=Homo sapiens GN=MANF PE=1 SV=1		MANF	5	2	21.1	6	9.3622e+06	13358941	7.84027e+06	7.60616e+06	8.55763e+06	8.76181e+06	6	0.98	0.734	0.749	0.708	0.653	0.921
P23526	Adenosylhomocysteinase OS=Homo sapiens GN=AHCY PE=1 SV=4		AHCY	5	1	47.7	3	492764	516798	828159	834038	1.49353e+06	1.70575e+06	6	1.43	2.169	1.517	1.677	3.18	1.896		Cysteine and methionine metabolism; Metabolic pathways	Trans-sulfuration pathway; Folate Metabolism; Trans-sulfuration and one carbon metabolism; One Carbon Metabolism
Q14103	Heterogeneous nuclear ribonucleoprotein D0 OS=Homo sapiens GN=HNRNPD PE=1 SV=1		HNRNPD	5	2	38.4	6	5792424	6.24747e+06	4.1009e+06	4.68469e+06	4743191	5.05284e+06	6	0.604	0.586	0.969	0.778	0.775	0.996			mRNA Processing
O75746	Calcium-binding mitochondrial carrier protein Aralar1 OS=Homo sapiens GN=SLC25A12 PE=1 SV=2		SLC25A12	5	1	74.7	3							0
Q15019	Septin-2 OS=Homo sapiens GN=SEPT2 PE=1 SV=1		SEPT2	5	2	41.5	6	1.35115e+06	839814	1.07582e+06	1.44074e+06	7.35807e+06	6.16629e+06	6	0.677	0.742	1.095	1.782	2.092	1.174		Bacterial invasion of epithelial cells
Q9UNS2	COP9 signalosome complex subunit 3 OS=Homo sapiens GN=COPS3 PE=1 SV=3		COPS3	5	2	47.8	6	292303	1.46492e+06	1380872	1.25554e+06	2.39896e+06	2.59145e+06	6	1.635	2.948	1.487	0.933	1.735	1.86
Q8NCA5	Protein FAM98A OS=Homo sapiens GN=FAM98A PE=1 SV=1		FAM98A	5	1	55.4	2	1.78886e+06	3.07115e+06	2.99815e+06	2.54886e+06	3.38063e+06	2.57094e+06	6	1.426	1.352	0.948	0.862	0.807	0.935
Q9Y2R0	Cytochrome c oxidase assembly factor 3 homolog, mitochondrial OS=Homo sapiens GN=COA3 PE=1 SV=1		COA3	5	2	11.7	19	191388	1.33404e+06	1841242	2.47769e+06	2632232	2.71409e+06	6	3.083	4.197	1.227	1.957	1.994	1.019
P28070	Proteasome subunit beta type-4 OS=Homo sapiens GN=PSMB4 PE=1 SV=4		PSMB4	5	2	29.2	7	1.35162e+06	3.42414e+06	809554	2.82876e+06	4095034	968414	6	1.231	2.09	1.46	0.866	0.797	0.892		Proteasome	Proteasome Degradation
O96013	Serine/threonine-protein kinase PAK 4 OS=Homo sapiens GN=PAK4 PE=1 SV=1		PAK4	5	2	64	4	811246	2.33e+06	1.77286e+06	1.7418e+06	2.12362e+06	2.10261e+06	6	1.8	1.909	1.061	0.854	0.966	1.132		Axon guidance; Focal adhesion; MicroRNAs in cancer; Regulation of actin cytoskeleton; ErbB signaling pathway; Ras signaling pathway; Renal cell carcinoma; T cell receptor signaling pathway	Integrin-mediated Cell Adhesion; Focal Adhesion; Regulation of Actin Cytoskeleton; ErbB Signaling Pathway
F8W0W8	Serine/threonine-protein phosphatase OS=Homo sapiens GN=PPP1CC PE=1 SV=1			5	1	38.2	7	140912	513268	365213	428820	539985	679260	6	2.205	2.742	1.243	0.868	1.275	1.469			Common Pathways Underlying Drug Addiction
O75947	ATP synthase subunit d, mitochondrial OS=Homo sapiens GN=ATP5H PE=1 SV=3		ATP5H	5	2	18.5	11	1.9392e+06	4.30183e+06	4.64585e+06	4.94825e+06	6.43123e+06	6189659	6	1.987	2.385	1.201	1.202	1.394	1.16		Alzheimer's disease; Metabolic pathways; Huntington's disease; Oxidative phosphorylation; Parkinson's disease	Oxidative phosphorylation; Electron Transport Chain
Q01650	Large neutral amino acids transporter small subunit 1 OS=Homo sapiens GN=SLC7A5 PE=1 SV=2		SLC7A5	5	1	55	3	526103	746158	724910	793289	920521	773582	6	1.172	1.252	1.068	1.105	0.999	0.904		Central carbon metabolism in cancer; mTOR signaling pathway	Aryl Hydrocarbon Receptor Pathway
P62424	60S ribosomal protein L7a OS=Homo sapiens GN=RPL7A PE=1 SV=2		RPL7A	5	3	30	11	1.5048e+06	4.68569e+06	3.77713e+06	5018703	4.06332e+06	6.24368e+06	6	1.216	1.015	0.879	1.119	1.137	1.134		Ribosome	Cytoplasmic Ribosomal Proteins
Q9NTJ5	Phosphatidylinositide phosphatase SAC1 OS=Homo sapiens GN=SACM1L PE=1 SV=2		SACM1L	5	2	66.9	3		1.83341e+06	2.45158e+06	3636312	4.53614e+06	4.0877e+06	5	100	100	1.556	2.061	2.148	1.042
O00165	HCLS1-associated protein X-1 OS=Homo sapiens GN=HAX1 PE=1 SV=2		HAX1	5	1	31.6	9		1.73283e+06	1.42651e+06	1.94873e+06	1.88874e+06	2.05897e+06	5	100	100	1.114	1.168	1.145	0.98
Q13637	Ras-related protein Rab-32 OS=Homo sapiens GN=RAB32 PE=1 SV=3		RAB32	5	3	25	12		1.30778e+06	2.38216e+06	2.6766e+06	2943573	2827888	5	100	100	1.226	1.896	1.792	0.994
P60468	Protein transport protein Sec61 subunit beta OS=Homo sapiens GN=SEC61B PE=1 SV=2		SEC61B	5	2	10	22	1.81287e+06	3.3583e+06	5.33555e+06	5.40641e+06	6.54669e+06	8.2008e+06	6	2.584	2.747	1.063	1.527	2.115	1.386		Protein export; Phagosome; Vibrio cholerae infection; Protein processing in endoplasmic reticulum
P08240	Signal recognition particle receptor subunit alpha OS=Homo sapiens GN=SRPR PE=1 SV=2		SRPR; SRPRA	5	2	69.8	6	1175485	1.79964e+06	3.49025e+06	2.05879e+06	3.45209e+06	3.21202e+06	6	1.556	1.511	0.769	1.189	1.117	0.94		Protein export
P41091	Eukaryotic translation initiation factor 2 subunit 3 OS=Homo sapiens GN=EIF2S3 PE=1 SV=3		EIF2S3	5	2	51.1	4	1.23175e+06	2.07841e+06	2.56888e+06	1.92711e+06	2.71058e+06	2.60324e+06	6	0.475	0.736	1	0.941	1.188	1.263		RNA transport	Translation Factors
P55084	Trifunctional enzyme subunit beta, mitochondrial OS=Homo sapiens GN=HADHB PE=1 SV=3		HADHB	5	3	51.3	5	1.62688e+06	4527769	5.01412e+06	4.42624e+06	6.7451e+06	6.46463e+06	6	2.228	2.212	1.213	0.839	1.097	1.419		Fatty acid elongation; Fatty acid metabolism; Metabolic pathways; Fatty acid degradation; Valine, leucine and isoleucine degradation	Sudden Infant Death Syndrome (SIDS) Susceptibility Pathways; Valproic acid pathway; Fatty Acid Beta Oxidation
Q15393	Splicing factor 3B subunit 3 OS=Homo sapiens GN=SF3B3 PE=1 SV=4		SF3B3	5	2	135.5	2	2.12084e+06	1.4145e+06	1.41302e+06	1.57953e+06	2.44211e+06	2.0046e+06	6	0.662	0.973	1.47	1.149	1.27	1.105		Spliceosome	mRNA Processing
O75534	Cold shock domain-containing protein E1 OS=Homo sapiens GN=CSDE1 PE=1 SV=2		CSDE1	5	2	88.8	2			455241	1.11024e+06	1.60696e+06	2300481	4	100	100	1.732	100	100	2.009
Q96EY1	DnaJ homolog subfamily A member 3, mitochondrial OS=Homo sapiens GN=DNAJA3 PE=1 SV=2		DNAJA3	5	1	52.5	5		542537	455074	778787	857659	727317	5	100	100	1.585	1.491	1.292	0.866		Viral carcinogenesis
Q9H089	Large subunit GTPase 1 homolog OS=Homo sapiens GN=LSG1 PE=1 SV=2		LSG1	5	3	75.2	4	2.2309e+06	2.54383e+06	2.26393e+06	2.08656e+06	5.61591e+06	5.40796e+06	6	0.862	1.683	1.953	1.294	2.134	1.875		Ribosome biogenesis in eukaryotes
Q13464	Rho-associated protein kinase 1 OS=Homo sapiens GN=ROCK1 PE=1 SV=1		ROCK1	5	3	158.1	2	1.49355e+06	2.88188e+06	1.22864e+06	2.25746e+06	2.53816e+06	2.35928e+06	6	1.025	0.846	1.288	0.803	0.831	0.897		Pathways in cancer; Pathogenic Escherichia coli infection; Chemokine signaling pathway; Salmonella infection; cGMP-PKG signaling pathway; TGF-beta signaling pathway; Platelet activation; Leukocyte transendothelial migration; Focal adhesion; Axon guidance; Oxytocin signaling pathway; Sphingolipid signaling pathway; MicroRNAs in cancer; Regulation of actin cytoskeleton; Vascular smooth muscle contr…	Regulation of Actin Cytoskeleton; Regulation of Microtubule Cytoskeleton; VEGFA-VEGFR2 Signaling Pathway; Pathogenic Escherichia coli infection; MicroRNAs in cardiomyocyte hypertrophy; EGF/EGFR Signaling Pathway; Focal Adhesion; Androgen receptor signaling pathway; Chemokine signaling pathway; AGE/RAGE pathway; Leptin signaling pathway; G13 Signaling Pathway; TGF-beta Signaling Pathway; Integrin-…
Q16543	Hsp90 co-chaperone Cdc37 OS=Homo sapiens GN=CDC37 PE=1 SV=1		CDC37	5	2	44.4	7	143927	655415	1.84133e+06	4156763	6.12408e+06	5331756	6	10.884	16.462	1.512	3.283	4.046	1.189		PI3K-Akt signaling pathway	Focal Adhesion-PI3K-Akt-mTOR-signaling pathway; Aryl Hydrocarbon Receptor Pathway; TNF alpha Signaling Pathway; Simplified Interaction Map Between LOXL4 and Oxidative Stress Pathway; Aryl Hydrocarbon Receptor
Q96A26	Protein FAM162A OS=Homo sapiens GN=FAM162A PE=1 SV=2		FAM162A	5	2	17.3	12	2.64911e+06	3.58857e+06	7.27157e+06	4.01834e+06	3.93103e+06	4574382	6	2.334	1.02	0.437	1.134	1.185	1.046
P25788	Proteasome subunit alpha type-3 OS=Homo sapiens GN=PSMA3 PE=1 SV=2		PSMA3	5	1	28.4	4		2.7162e+06	1.60914e+06	2531889	2997028	4.0412e+06	5	100	100	1.566	0.968	1.433	1.48		Proteasome	Proteasome Degradation
O95563	Mitochondrial pyruvate carrier 2 OS=Homo sapiens GN=MPC2 PE=1 SV=1		MPC2	5	1	14.3	9	981900	2.08665e+06	3.1415e+06	2.57808e+06	2.43041e+06	3.32971e+06	6	2.722	1.771	0.651	1.284	1.537	1.198			Glycolysis and Gluconeogenesis
Q15363	Transmembrane emp24 domain-containing protein 2 OS=Homo sapiens GN=TMED2 PE=1 SV=1		TMED2	5	1	22.7	4	444366	555257	682154	624561	900943	1.08402e+06	6	1.306	1.451	1.111	1.169	1.881	1.609
A0A087WXU3	Extended synaptotagmin-2 OS=Homo sapiens GN=ESYT2 PE=1 SV=1			5	2	102.3	3	365004	234816	1.56531e+06	1.22363e+06	1.26495e+06	1.15253e+06	6	2.21	1.221	0.695	2.704	2.294	0.873
Q86SX6	Glutaredoxin-related protein 5, mitochondrial OS=Homo sapiens GN=GLRX5 PE=1 SV=2		GLRX5	5	1	16.6	7	1.6157e+06	1.64083e+06	1.36621e+06	1.39961e+06	3.02448e+06	5155531	6	0.719	1.339	1.862	0.886	3.027	3.416
Q9H5V9	UPF0428 protein CXorf56 OS=Homo sapiens GN=CXorf56 PE=1 SV=1		CXorf56	5	2	25.6	9	2.09458e+06	3.71442e+06	3.22293e+06	1.25106e+06	3.68515e+06	4.28095e+06	6	0.798	0.745	0.969	1.089	1.142	1.145
Q8N0V3	Putative ribosome-binding factor A, mitochondrial OS=Homo sapiens GN=RBFA PE=1 SV=3		RBFA	5	1	38.3	6	1.05825e+06	794893	869341	807819	1.00125e+06	1.23304e+06	6	0.699	0.677	0.969	1.056	1.494	1.415
Q9NYJ8	TGF-beta-activated kinase 1 and MAP3K7-binding protein 2 OS=Homo sapiens GN=TAB2 PE=1 SV=1		TAB2	5	2	76.4	3	2.39004e+06	3.35157e+06	1.44299e+06	1.88664e+06	2480134	3.18829e+06	6	0.738	1.067	1.446	0.85	0.819	1.223		NF-kappa B signaling pathway; Osteoclast differentiation; Toll-like receptor signaling pathway; Leishmaniasis; TNF signaling pathway; Toxoplasmosis; MAPK signaling pathway; Epstein-Barr virus infection; Herpes simplex infection; NOD-like receptor signaling pathway; Measles	Exercise-induced Circadian Regulation; TNF alpha Signaling Pathway; Toll-like receptor signaling pathway; Structural Pathway of Interleukin 1 (IL-1); RANKL/RANK (Receptor activator of NFKB (ligand)) Signaling Pathway; MAPK Signaling Pathway; IL-1 signaling pathway; TLR4 Signaling and Tolerance; Regulation of toll-like receptor signaling pathway
Q96J01	THO complex subunit 3 OS=Homo sapiens GN=THOC3 PE=1 SV=1		THOC3	5	1	38.7	3	1.49224e+06	2.80511e+06	2.21422e+06	2.62764e+06	3.51566e+06	3.48608e+06	6	1.262	1.686	1.335	0.973	1.197	1.23		RNA transport; Spliceosome
P30419	Glycylpeptide N-tetradecanoyltransferase 1 OS=Homo sapiens GN=NMT1 PE=1 SV=2		NMT1	5	1	56.8	2	990575	1744083	1.59108e+06	1.55945e+06	2.16245e+06	1.61102e+06	6	1.367	1.562	1.143	0.929	0.89	0.958
H0YL70	Transducin-like enhancer protein 3 OS=Homo sapiens GN=TLE3 PE=1 SV=1		TLE3	5	1	84.4	1	632226	1.38997e+06	620163	1.41163e+06	1.9908e+06		5	0.835	2.253	2.7	1.055	0.01	0.01			White fat cell differentiation
H3BND4	Pyridoxal-dependent decarboxylase domain-containing protein 1 OS=Homo sapiens GN=PDXDC1 PE=1 SV=1		PDXDC1; LOC102724985	5	2	88.7	3	184798	937576	1.44039e+06	2.1614e+06	2.3377e+06	3.08221e+06	6	3.739	3.115	1.308	1.28	2.341	1.164
Q5SWX8	Protein odr-4 homolog OS=Homo sapiens GN=ODR4 PE=1 SV=1		C1orf27; ODR4	5	1	51.1	3	1.26566e+06	1.90422e+06	1.49922e+06	1.93035e+06	3345225	2.20817e+06	6	1.008	1.891	1.877	1.053	1.117	1.061
O14949	Cytochrome b-c1 complex subunit 8 OS=Homo sapiens GN=UQCRQ PE=1 SV=4		UQCRQ	5	2	9.9	17	2.02354e+06	3.66304e+06	5.15002e+06	5.05745e+06	6.38705e+06	6.68964e+06	6	2.221	2.319	1.044	1.434	1.737	1.212		Metabolic pathways; Huntington's disease; Oxidative phosphorylation; Parkinson's disease; Cardiac muscle contraction; Non-alcoholic fatty liver disease (NAFLD); Alzheimer's disease	Electron Transport Chain
P0C7P0	CDGSH iron-sulfur domain-containing protein 3, mitochondrial OS=Homo sapiens GN=CISD3 PE=1 SV=1		CISD3	5	1	14.2	9	1.42418e+06	827734	795655	953111	1.50715e+06	1.2807e+06	6	0.475	0.757	1.593	1.196	1.491	1.246
Q9UM13	Anaphase-promoting complex subunit 10 OS=Homo sapiens GN=ANAPC10 PE=1 SV=1		ANAPC10	5	1	21.2	6	653379	466830	781730	520308	799516	686559	6	1.018	0.876	0.86	1.158	1.417	1.224		Ubiquitin mediated proteolysis; Oocyte meiosis; Progesterone-mediated oocyte maturation; Cell cycle; HTLV-I infection
Q99442	Translocation protein SEC62 OS=Homo sapiens GN=SEC62 PE=1 SV=1		SEC62	5	1	45.8	2	594230	1.75575e+06	1.28369e+06	1.72079e+06	2.48634e+06	1.58243e+06	6	1.838	2.994	1.629	1.018	0.868	0.853		Protein export; Protein processing in endoplasmic reticulum
P61803	Dolichyl-diphosphooligosaccharide--protein glycosyltransferase subunit DAD1 OS=Homo sapiens GN=DAD1 PE=1 SV=3		DAD1	5	1	12.5	9	6.16078e+06	10203637	7.71596e+06	6.95448e+06	1.16798e+07	1.56873e+07	6	1.066	1.357	1.273	0.708	1.481	2.092		N-Glycan biosynthesis; Metabolic pathways; Protein processing in endoplasmic reticulum
P62891	60S ribosomal protein L39 OS=Homo sapiens GN=RPL39 PE=1 SV=2		RPL39; RPL39P3	5	1	6.4	20		4.94042e+06	3692126	5108847	7042884	6.36974e+06	5	100	100	1.604	1.074	1.242	1.156		Ribosome	Cytoplasmic Ribosomal Proteins
Q7Z4H8	KDEL motif-containing protein 2 OS=Homo sapiens GN=KDELC2 PE=1 SV=2		KDELC2	5	1	58.5	2	1.7009e+06	752924	2.07873e+06	1.15081e+06	2449037	3212577	6	1.04	1.03	0.991	1.588	4.111	2.589
Q86TN4	tRNA 2'-phosphotransferase 1 OS=Homo sapiens GN=TRPT1 PE=1 SV=2		TRPT1	5	1	27.7	9	249803	423711	298079	653846	862157	905721	6	1.015	2.47	2.433	1.603	2.059	1.284
Q5SRE5	Nucleoporin NUP188 homolog OS=Homo sapiens GN=NUP188 PE=1 SV=1		NUP188	5	1	195.9	0	673433	901294	1.49359e+06	1.74414e+06	2.74728e+06	1.34242e+06	6	1.887	2.919	1.547	2.011	1.435	0.714		RNA transport
P17152	Transmembrane protein 11, mitochondrial OS=Homo sapiens GN=TMEM11 PE=1 SV=1		TMEM11	5	1	21.5	8		1.66592e+06	2086964	1.9152e+06	1.51704e+06	2.08286e+06	5	100	100	0.611	1.194	1.205	1.008
P31350	Ribonucleoside-diphosphate reductase subunit M2 OS=Homo sapiens GN=RRM2 PE=1 SV=1		RRM2	5	1	44.8	4	364216	820110	619174	756956	883048	1069323	6	1.446	1.735	1.199	0.959	1.256	1.31		p53 signaling pathway; Pyrimidine metabolism; Glutathione metabolism; Metabolic pathways; Purine metabolism	Retinoblastoma (RB) in Cancer; Nucleotide Metabolism; Fluoropyrimidine Activity; Hepatitis C and Hepatocellular Carcinoma
Q9UFW8	CGG triplet repeat-binding protein 1 OS=Homo sapiens GN=CGGBP1 PE=1 SV=2		CGGBP1	5	1	18.8	6	1.70817e+06	2.61361e+06	2.20571e+06	2.35088e+06	3.07472e+06	3901222	6	1.099	1.288	1.172	0.935	1.438	1.539
Q08722	Leukocyte surface antigen CD47 OS=Homo sapiens GN=CD47 PE=1 SV=1		CD47	5	1	35.2	2	1.7215e+06	2.70034e+06	2.96593e+06	2.12459e+06	2.39311e+06	1449301	6	1.466	0.995	0.679	0.817	0.517	0.633		ECM-receptor interaction	Spinal Cord Injury
Q9Y5Y5	Peroxisomal membrane protein PEX16 OS=Homo sapiens GN=PEX16 PE=1 SV=2		PEX16	4	1	38.6	8							0								Peroxisome
E9PAU2	Ribonucleoprotein PTB-binding 1 OS=Homo sapiens GN=RAVER1 PE=1 SV=1		RAVER1	4	3	79.5	8	833605	1.4003e+06	1.7373e+06	1.77659e+06	6.38797e+06	1.96904e+06	6	1.773	1.766	0.996	1.318	1.355	1.028
J3KQ32	Obg-like ATPase 1 OS=Homo sapiens GN=OLA1 PE=1 SV=1			4	2	46.9	6	756011	9.4418e+06		1.59327e+06	1.4724e+06	5.24557e+06	5	0.01	1.394	100	0.337	0.522	1.865
Q12874	Splicing factor 3A subunit 3 OS=Homo sapiens GN=SF3A3 PE=1 SV=1		SF3A3	4	3	58.8	8		2.58384e+06	2.7982e+06	2.99038e+06	4.16108e+06	4237331	5	100	100	1.231	1.55	1.789	1.154		Spliceosome	mRNA Processing; Exercise-induced Circadian Regulation
Q92520	Protein FAM3C OS=Homo sapiens GN=FAM3C PE=1 SV=1		FAM3C; WNT16	4	2	24.7	13	1.89658e+06	4.26133e+06	4.83484e+06	1.03507e+06	3.83943e+06	2.55054e+06	6	2.965	1.981	0.668	1.632	0.669	0.52			DNA Damage Response (only ATM dependent); Wnt Signaling Pathway and Pluripotency; Wnt Signaling Pathway
P07237	Protein disulfide-isomerase OS=Homo sapiens GN=P4HB PE=1 SV=3		P4HB	4	3	57.1	8	81313.6	309151	1.65414e+06	655329	1.91881e+06	1.67858e+06	6	5.521	8.415	1.047	2.202	2.503	1.137		Protein processing in endoplasmic reticulum
Q99714	3-hydroxyacyl-CoA dehydrogenase type-2 OS=Homo sapiens GN=HSD17B10 PE=1 SV=3		HSD17B10	4	2	26.9	14				2.13421e+06		1.67877e+06	2				100	100	0.729		Alzheimer's disease; Valine, leucine and isoleucine degradation; Metabolic pathways	Alzheimers Disease; Valproic acid pathway; Tryptophan metabolism
P35998	26S protease regulatory subunit 7 OS=Homo sapiens GN=PSMC2 PE=1 SV=3		PSMC2	4	3	48.6	8		3.42157e+06	861048	1.08415e+06	1.27302e+06	1.14493e+06	5	100	100	1.243	1.007	0.987	0.979		Proteasome; Epstein-Barr virus infection	Parkin-Ubiquitin Proteasomal System pathway; Proteasome Degradation
Q9H0L4	Cleavage stimulation factor subunit 2 tau variant OS=Homo sapiens GN=CSTF2T PE=1 SV=1		CSTF2T	4	3	64.4	7	368516	2.79748e+06	2.49668e+06	3.83744e+06	4885179	5.90619e+06	6	3.155	4.829	1.312	1.209	1.584	1.669		mRNA surveillance pathway	mRNA Processing
Q9P2N5	RNA-binding protein 27 OS=Homo sapiens GN=RBM27 PE=1 SV=2		RBM27	4	1	118.6	2	559006	810208	782683	688339	842817	1.04341e+06	6	1.191	1.079	0.906	0.883	1.241	1.406
H3BQK0	ATP-dependent RNA helicase DDX19B OS=Homo sapiens GN=DDX19B PE=1 SV=1		DDX19B	4	2	54.5	5	525594	965728	2.33808e+06	2.30299e+06	2.80054e+06	3.69511e+06	6	3.785	3.813	1.007	2.478	3.686	1.488
P35221	Catenin alpha-1 OS=Homo sapiens GN=CTNNA1 PE=1 SV=1		CTNNA1	4	3	100	4	479021	1.01803e+06	1.86071e+06	2.23116e+06	3.05026e+06	2.96699e+06	6	1.78	2.452	1.377	1.236	1.301	1.213		Leukocyte transendothelial migration; Hippo signaling pathway; Pathways in cancer; Arrhythmogenic right ventricular cardiomyopathy (ARVC); Bacterial invasion of epithelial cells; Adherens junction; Endometrial cancer; Tight junction	VEGFA-VEGFR2 Signaling Pathway; Arrhythmogenic Right Ventricular Cardiomyopathy; Apoptosis-related network due to altered Notch3 in ovarian cancer; White fat cell differentiation
P49593	Protein phosphatase 1F OS=Homo sapiens GN=PPM1F PE=1 SV=3		PPM1F	4	2	49.8	8	362577	1.11015e+06	1.35567e+06	2.4782e+06	2.08745e+06	1.59289e+06	6	1.926	2.781	1.241	1.748	0.832	0.677
Q96K37	Solute carrier family 35 member E1 OS=Homo sapiens GN=SLC35E1 PE=1 SV=2		SLC35E1	4	3	44.7	6			1.07445e+06	1.69071e+06		356434	3	100		0.01	100	100	0.39
H7C417	Uncharacterized protein (Fragment) OS=Homo sapiens PE=4 SV=1			4	3	37.4	12			3.84411e+06	2.90984e+06	383167	377097	4	100	100	0.305	100	100	0.331
J3KN66	Torsin-1A-interacting protein 1 OS=Homo sapiens GN=TOR1AIP1 PE=1 SV=1		TOR1AIP1	4	2	67.8	5		1.78428e+06	2.20811e+06	1438236	2.88268e+06	3171250	5	100	100	1.098	0.837	1.712	2.045
A0A087X0H9	RNA-binding protein 26 OS=Homo sapiens GN=RBM26 PE=1 SV=1		RBM26	4	1	113.7	2	1.9217e+06	2.69877e+06	2050853	2.74393e+06	3377252	3.22287e+06	6	0.912	1.264	1.385	1.071	1.162	1.086
Q9BTE3	Mini-chromosome maintenance complex-binding protein OS=Homo sapiens GN=MCMBP PE=1 SV=2		MCMBP	4	2	72.9	5		1.04062e+06	1.77791e+06	1.90394e+06	1.64139e+06	2.07684e+06	5	100	100	0.776	1.901	1.923	1.011
P78332	RNA-binding protein 6 OS=Homo sapiens GN=RBM6 PE=1 SV=5		RBM6	4	4	128.6	4	498933	3.82146e+06	1.39349e+06	810238	977485	2020308	6	1.595	1.391	0.872	0.354	0.687	1.427
Q96G23	Ceramide synthase 2 OS=Homo sapiens GN=CERS2 PE=1 SV=1		CERS2	4	1	44.8	4	627553	1.4168e+06	3.48701e+06	3.83594e+06	2503548	3.5167e+06	6	4.727	2.855	0.604	2.813	2.391	0.85		Sphingolipid signaling pathway; Metabolic pathways; Sphingolipid metabolism	Sphingolipid Metabolism
Q4VCS5	Angiomotin OS=Homo sapiens GN=AMOT PE=1 SV=1		AMOT	4	3	118	3		403203	1.4968e+06	2.38112e+06	2.48708e+06	644309	5	100	100	1.447	3.177	1.54	0.485		Hippo signaling pathway	VEGFA-VEGFR2 Signaling Pathway
A0A087WYR3	Tumor protein D54 OS=Homo sapiens GN=TPD52L2 PE=1 SV=1		TPD52L2	4	2	23.8	14	7.17464e+06	7.56839e+06	6.51298e+06	7965819	1.27489e+07	1.07927e+07	6	1.188	1.107	1.282	1.191	1.412	1.185
Q99627	COP9 signalosome complex subunit 8 OS=Homo sapiens GN=COPS8 PE=1 SV=1		COPS8	4	1	23.2	14		405167	1.16996e+06	492061	654991	1.00254e+06	5	100	100	0.471	1.262	2.384	1.889
P54105	Methylosome subunit pICln OS=Homo sapiens GN=CLNS1A PE=1 SV=1		CLNS1A	4	1	26.2	5	5.77071e+06	2.6929e+06	2.34433e+06	4.19158e+06	4.25318e+06	4463297	6	0.346	0.527	1.526	1.617	1.597	0.987		RNA transport
Q14534	Squalene monooxygenase OS=Homo sapiens GN=SQLE PE=1 SV=3		SQLE	4	2	63.9	5			5.91467e+06	6.69839e+06	2.07772e+06	1.28016e+06	4	100	100	0.372	100	100	0.197		Metabolic pathways; Steroid biosynthesis	Sterol Regulatory Element-Binding Proteins (SREBP) signalling; Cholesterol Biosynthesis; Statin Pathway
O00767	Acyl-CoA desaturase OS=Homo sapiens GN=SCD PE=1 SV=2		SCD	4	1	41.5	4			11981500	11059150	8754830	5.39706e+06	4	100	100	0.615	100	100	0.453		Fatty acid metabolism; AMPK signaling pathway; Biosynthesis of unsaturated fatty acids; PPAR signaling pathway	Angiopoietin Like Protein 8 Regulatory Pathway; Liver X Receptor Pathway; Fatty Acid Biosynthesis; PPAR signaling pathway; Sterol Regulatory Element-Binding Proteins (SREBP) signalling; SREBF and miR33 in cholesterol and lipid homeostasis; Adipogenesis
Q9H0D6	5'-3' exoribonuclease 2 OS=Homo sapiens GN=XRN2 PE=1 SV=1		XRN2	4	1	108.5	1	2.05484e+06	5.44684e+06	2200672				3	0.911	0.01	0.01	0.01	0.01			Ribosome biogenesis in eukaryotes; RNA degradation	mRNA Processing
Q9UQ80	Proliferation-associated protein 2G4 OS=Homo sapiens GN=PA2G4 PE=1 SV=3		PA2G4	4	3	43.8	10	824918	1.93353e+06	1.37357e+06	1.9351e+06	2.27678e+06	2.70156e+06	6	1.104	1.476	1.409	0.898	1.392	1.558
Q9UBN7	Histone deacetylase 6 OS=Homo sapiens GN=HDAC6 PE=1 SV=2		HDAC6	4	1	131.3	2	1.9488e+06	1.13016e+06	1.04431e+06	1.29446e+06	1.90427e+06	1.59281e+06	6	0.456	0.699	1.534	1.19	1.358	1.141		Viral carcinogenesis; Alcoholism	Neural Crest Differentiation; Ectoderm Differentiation; Cell Cycle
O75694	Nuclear pore complex protein Nup155 OS=Homo sapiens GN=NUP155 PE=1 SV=1		NUP155	4	2	155.1	1			2.51919e+06	2468143	1.83188e+06	3.56462e+06	4	100	100	0.612	100	100	1.339		RNA transport
P35232	Prohibitin OS=Homo sapiens GN=PHB PE=1 SV=1		PHB	4	3	29.8	11	5.09834e+06	6.44715e+06	6.28163e+06	1.05656e+06	1.06764e+07	9.401e+06	6	1.014	1.967	1.273	1.072	1.37	2.081			Integrated Breast Cancer Pathway
Q15904	V-type proton ATPase subunit S1 OS=Homo sapiens GN=ATP6AP1 PE=1 SV=2		ATP6AP1	4	1	52	3	1.26438e+06		1.44332e+06	1.72304e+06			3	0.971	0.01	0.01	100		0.01		Vibrio cholerae infection; Hepatitis B; Rheumatoid arthritis; Phagosome; Metabolic pathways; Oxidative phosphorylation; Tuberculosis; Lysosome; Epithelial cell signaling in Helicobacter pylori infection	Oxidative phosphorylation
P23193	Transcription elongation factor A protein 1 OS=Homo sapiens GN=TCEA1 PE=1 SV=2		TCEA1	4	2	33.9	7			1.32034e+06	1.5884e+06	2.2171e+06	2141137	4	100	100	1.412	100	100	1.25
A0A0B4J2G9	HCG1789329, isoform CRA_a OS=Homo sapiens GN=hCG_1789329 PE=3 SV=1			4	2	17.8	16	325244	2.33266e+06	2.70951e+06	750718	1.99474e+06	809488	6	1.525	1.765	0.739	0.964	0.964	1
A8MU27	Small ubiquitin-related modifier 3 OS=Homo sapiens GN=SUMO3 PE=1 SV=1			4	1	16.9	8	1.27651e+06	1.99024e+06	2536699	2.37497e+06	2.72187e+06	3755296	6	1.691	1.526	0.902	1.24	1.818	1.466
O43920	NADH dehydrogenase [ubiquinone] iron-sulfur protein 5 OS=Homo sapiens GN=NDUFS5 PE=1 SV=3		NDUFS5	4	2	12.5	18	4259795	7.3936e+06	3.30649e+06	3.2829e+06	2.90347e+06	3.77166e+06	6	0.286		1.302	0.935	0.996	1.065		Non-alcoholic fatty liver disease (NAFLD); Parkinson's disease; Oxidative phosphorylation; Huntington's disease; Metabolic pathways; Alzheimer's disease	Electron Transport Chain; Oxidative phosphorylation
Q5JXI8	Four and a half LIM domains protein 1 (Fragment) OS=Homo sapiens GN=FHL1 PE=1 SV=1		FHL1	4	2	29.1	8	1.75429e+06	3.32082e+06	2.72513e+06	2921885	3.60904e+06	3.80132e+06	6	1.362	1.533	1.126	0.917	1.056	1.152			Notch Signaling Pathway
E7EVA0	Microtubule-associated protein OS=Homo sapiens GN=MAP4 PE=1 SV=1		MAP4	4	2	245.3	1	520951	1808036	947565	1.68018e+06	1.96002e+06	1.72167e+06	6	1.547	1.79	1.157	0.948	0.932	0.983
P51991	Heterogeneous nuclear ribonucleoprotein A3 OS=Homo sapiens GN=HNRNPA3 PE=1 SV=2		HNRNPA3	4	1	39.6	3	697832	2448935	1.23741e+06	1.69638e+06	2.08271e+06	2045115	6	1.509	2.136	1.416	0.72	0.805	1.118		Spliceosome
Q8WUR7	UPF0235 protein C15orf40 OS=Homo sapiens GN=C15orf40 PE=1 SV=2		C15orf40	4	1	16.3	8	1.85053e+06	4.99979e+06	2.08776e+06	2.28054e+06	4.61546e+06	3.59895e+06	6	0.96	1.785	1.859	0.474	0.693	1.463
Q9BVK6	Transmembrane emp24 domain-containing protein 9 OS=Homo sapiens GN=TMED9 PE=1 SV=2		TMED9	4	1	27.3	5	1.98054e+06	2.06112e+06	4.29944e+06	2.19469e+06	3.25573e+06	3.41278e+06	6	1.847	1.176	0.637	1.106	1.595	1.442
A0A087WU53	Magnesium transporter protein 1 OS=Homo sapiens GN=MAGT1 PE=1 SV=1		MAGT1	4	2	41.5	5	912506	1.41653e+06	1.25108e+06	979197	1.57841e+06	1.23334e+06	6	1.208	1.386	1.148	0.743	0.852	1.148
Q15459	Splicing factor 3A subunit 1 OS=Homo sapiens GN=SF3A1 PE=1 SV=1		SF3A1	4	2	88.8	3			1.11918e+06	1641526	2.38486e+06	2.07851e+06	4	100	100	1.792	100	100	1.174		Spliceosome	mRNA Processing
Q9Y2T2	AP-3 complex subunit mu-1 OS=Homo sapiens GN=AP3M1 PE=1 SV=1		AP3M1	4	2	46.9	4	364712	1.10679e+06	1.03619e+06	871241	1.30072e+06	1.54073e+06	6	2.417	2.552	1.056	0.818	1.341	1.64		Lysosome
Q9H3U1	Protein unc-45 homolog A OS=Homo sapiens GN=UNC45A PE=1 SV=1		UNC45A	4	2	103	3	405812		715928	630602	939781	974027	5	1.501	1.657	1.104	100	100	1.432
Q6PGP7	Tetratricopeptide repeat protein 37 OS=Homo sapiens GN=TTC37 PE=1 SV=1		TTC37	4	2	175.4	1	894880	1.68587e+06	1.55823e+06	2.13035e+06	1.92592e+06	1.48369e+06	6	0.87	0.592	1.027	1.238	1.637	1.944		RNA degradation
Q93008	Probable ubiquitin carboxyl-terminal hydrolase FAF-X OS=Homo sapiens GN=USP9X PE=1 SV=3		USP9X	4	3	292.1	1	203053	1.98617e+06	338009	416299	689162	597123	6	1.416	2.428	1.715	1.043	1.387	1.33
Q9Y6Y8	SEC23-interacting protein OS=Homo sapiens GN=SEC23IP PE=1 SV=1		SEC23IP	4	1	111	2		1.06713e+06	767418	518987	927882	966249	5	100	100	1.017	0.505	0.872	1.726
Q9BSR8	Protein YIPF4 OS=Homo sapiens GN=YIPF4 PE=1 SV=1		YIPF4	4	2	27.1	7			17802275	2.50877e+07	3.90919e+06	3.25775e+06	4	100	100	0.168	100	100	0.104
A9Z1X7	Serine/arginine repetitive matrix protein 1 OS=Homo sapiens GN=SRRM1 PE=1 SV=1		SRRM1	4	1	103.3	1	1.69499e+06	2.56889e+06	1.31971e+06	1.10607e+06	2390892	1.73304e+06	6	0.662	1.009	1.524	0.447	0.65	1.453			mRNA Processing
P48634	Protein PRRC2A OS=Homo sapiens GN=PRRC2A PE=1 SV=3		PRRC2A	4	2	228.7	1	522912	1.16563e+06	912017	1.02381e+06	1.27712e+06	1.42061e+06	6	1.58	1.887	1.194	0.919	1.152	1.254
Q9NPA0	ER membrane protein complex subunit 7 OS=Homo sapiens GN=EMC7 PE=1 SV=1		EMC7	4	1	26.5	5	727242	1.51427e+06	1.50454e+06	1.24789e+06	1.89438e+06	1.36113e+06	6	1.76	1.864	1.059	0.856	0.866	1.011
O96000	NADH dehydrogenase [ubiquinone] 1 beta subcomplex subunit 10 OS=Homo sapiens GN=NDUFB10 PE=1 SV=3		NDUFB10	4	1	20.8	6	587154	875499	985010	1.0246e+06	1.76646e+06		5	1.427	2.153	1.508	1.216	0.01	0.01		Non-alcoholic fatty liver disease (NAFLD); Parkinson's disease; Oxidative phosphorylation; Huntington's disease; Metabolic pathways; Alzheimer's disease	Electron Transport Chain; Oxidative phosphorylation
O94788	Retinal dehydrogenase 2 OS=Homo sapiens GN=ALDH1A2 PE=1 SV=3		ALDH1A2	4	1	56.7	3	575290	1.13141e+06	1.80078e+06	1717448	3.24755e+06	2.83885e+06	6	2.7	4.04	1.496	1.631	2.483	1.522		Metabolic pathways; Retinol metabolism	Tryptophan metabolism; Vitamin A and Carotenoid Metabolism
P05091	Aldehyde dehydrogenase, mitochondrial OS=Homo sapiens GN=ALDH2 PE=1 SV=2		ALDH2	4	1	56.3	4			354216	294147	506463	439453	4	100	100	1.203	100	100	1.385		Glycerolipid metabolism; Ascorbate and aldarate metabolism; Pentose and glucuronate interconversions; beta-Alanine metabolism; Arginine and proline metabolism; Lysine degradation; Metabolic pathways; Fatty acid degradation; Glycolysis / Gluconeogenesis; Pyruvate metabolism; Valine, leucine and isoleucine degradation; Histidine metabolism; Tryptophan metabolism	Fatty Acid Omega Oxidation; Tryptophan metabolism
I1E4Y6	PERQ amino acid-rich with GYF domain-containing protein 2 OS=Homo sapiens GN=GIGYF2 PE=1 SV=1			4	1	152.4	1	8.88574e+07	142601264	129473256	2.06805e+08	204598048	1.88562e+08	6	1.24	1.648	1.329	1.507	1.274	0.845
Q96F07	Cytoplasmic FMR1-interacting protein 2 OS=Homo sapiens GN=CYFIP2 PE=1 SV=2		CYFIP2	4	1	148.3	1	840778	1206165	2.10132e+06	2326909	2.00234e+06	1.38184e+06	6	2.126	1.704	0.801	2.004	1.104	0.551		Regulation of actin cytoskeleton; RNA transport	Regulation of Actin Cytoskeleton
Q6P087	RNA pseudouridylate synthase domain-containing protein 3 OS=Homo sapiens GN=RPUSD3 PE=1 SV=3		RPUSD3	4	1	38.4	4				1.77804e+06	1.20353e+06	936816	3		100	100	100	100	0.489
O75506	Heat shock factor-binding protein 1 OS=Homo sapiens GN=HSBP1 PE=1 SV=1		HSBP1	4	1	8.5	25			1.45897e+06	1.12067e+06	2.41616e+06	982320	4	100	100	1.393	100	100	0.813
O60664	Perilipin-3 OS=Homo sapiens GN=PLIN3 PE=1 SV=3		PLIN3	4	1	47	4			1.21161e+06	1.95031e+06	1.76261e+06	1834803	4	100	100	1.223	100	100	0.872
Q15417	Calponin-3 OS=Homo sapiens GN=CNN3 PE=1 SV=1		CNN3	4	1	36.4	4	118461	493369	633418	807062	1.06988e+06	1.5437e+06	6	4.549	6.462	1.421	1.7	3.014	1.774
O95391	Pre-mRNA-splicing factor SLU7 OS=Homo sapiens GN=SLU7 PE=1 SV=2		SLU7	4	2	68.3	4	336649	3.54695e+06	428993	1.42914e+06	1.68935e+06	1.99746e+06	6	1.084	1.151	1.062	0.508	0.64	1.26		Spliceosome
Q8TF01	Arginine/serine-rich protein PNISR OS=Homo sapiens GN=PNISR PE=1 SV=2		PNISR	4	1	92.5	1	812174	902429	702392	1.01525e+06	1.37889e+06	1.2244e+06	6	0.736	1.215	1.651	1.169	1.307	1.118
P36915	Guanine nucleotide-binding protein-like 1 OS=Homo sapiens GN=GNL1 PE=1 SV=2		GNL1	4	1	68.6	2	1.27266e+06	2599352	1.45015e+06	2.6149e+06	3.94712e+06	3.42999e+06	6	0.969	2.219	2.289	1.045	1.271	1.216
P54725	UV excision repair protein RAD23 homolog A OS=Homo sapiens GN=RAD23A PE=1 SV=1		RAD23A	4	1	39.6	2			739422	804323	1.66131e+06	1.40356e+06	4	100	100	1.89	100	100	1.618		Protein processing in endoplasmic reticulum; Nucleotide excision repair
P55010	Eukaryotic translation initiation factor 5 OS=Homo sapiens GN=EIF5 PE=1 SV=2		EIF5	4	1	49.2	2	1.9754e+06	6.07401e+06		6.72479e+06	6.16721e+06		4	0.01	2.234	100	1.15	0.01	0.01		RNA transport	Translation Factors
Q7L0Y3	Mitochondrial ribonuclease P protein 1 OS=Homo sapiens GN=TRMT10C PE=1 SV=2		TRMT10C	4	1	47.3	2	634766	820688	1.07243e+06	1.15393e+06	1.34811e+06	1.25361e+06	6	1.437	1.52	1.057	1.461	1.472	1.007
Q9Y3Q3	Transmembrane emp24 domain-containing protein 3 OS=Homo sapiens GN=TMED3 PE=1 SV=1		TMED3	4	1	24.8	5	169940	410665	277661	386545	395221	419556	6	1.39	1.664	1.197	0.978	0.984	1.006
P15954	Cytochrome c oxidase subunit 7C, mitochondrial OS=Homo sapiens GN=COX7C PE=1 SV=1		COX7C	4	1	7.2	14	599492	2.12673e+06	2.06558e+06	2.02234e+06	3.28097e+06	3486347	6	2.931	3.916	1.336	0.988	1.579	1.599		Huntington's disease; Oxidative phosphorylation; Metabolic pathways; Parkinson's disease; Cardiac muscle contraction; Non-alcoholic fatty liver disease (NAFLD); Alzheimer's disease	Electron Transport Chain
P04080	Cystatin-B OS=Homo sapiens GN=CSTB PE=1 SV=2		CSTB	4	1	11.1	12	519886	696514	920973	946076	1.66765e+06	1848785	6	1.507	2.295	1.523	1.411	2.557	1.812
P78316	Nucleolar protein 14 OS=Homo sapiens GN=NOP14 PE=1 SV=3		NOP14	4	1	97.6	1	1.80171e+06	4244904	2.01116e+06	1.98068e+06	1.43779e+06	1.81421e+06	6	0.95	0.571	0.601	0.485	0.412	0.849
Q04837	Single-stranded DNA-binding protein, mitochondrial OS=Homo sapiens GN=SSBP1 PE=1 SV=1		SSBP1	4	1	17.2	5	524553	796414	2581206	2.56873e+06	2.74776e+06	2572657	6	4.186	3.748	0.895	3.351	3.112	0.929		Homologous recombination; Mismatch repair; DNA replication
P50213	Isocitrate dehydrogenase [NAD] subunit alpha, mitochondrial OS=Homo sapiens GN=IDH3A PE=1 SV=1		IDH3A	4	2	39.6	5	70493.4		965149	1.08846e+06	1.70896e+06	1.04058e+06	5	3.542	5.747	1.524	100	100	0.838		2-Oxocarboxylic acid metabolism; Carbon metabolism; Metabolic pathways; Biosynthesis of amino acids; Citrate cycle (TCA cycle)	TCA Cycle; TCA Cycle and Deficiency of Pyruvate Dehydrogenase complex (PDHc)
Q92544	Transmembrane 9 superfamily member 4 OS=Homo sapiens GN=TM9SF4 PE=1 SV=2		TM9SF4	4	1	74.5	1	338406	981052	1.24075e+06	1.12775e+06	961088	1.5631e+06	6	3.119	2.032	0.651	1.194	1.535	1.285
L7N2F9	Uncharacterized protein (Fragment) OS=Homo sapiens PE=4 SV=1			4	1	13.1	6	345814	937382	1.0682e+06	1.28379e+06	2688648	2.34361e+06	6	2.628	5.563	2.117	1.423	2.409	1.693
Q86YZ3	Hornerin OS=Homo sapiens GN=HRNR PE=1 SV=2		HRNR	4	1	282.2	2	64687.8	384631	721031			1.10552e+06	4	9.483	0.01	0.01	0.01	2.769	100
P62854	40S ribosomal protein S26 OS=Homo sapiens GN=RPS26 PE=1 SV=3		RPS26; LOC101929876; RPS26P25	4	1	13	8		4885430	2.74151e+06	3.08794e+06	4.09872e+06	4.16065e+06	5	100	100	1.257	0.657	0.82	1.249		Ribosome	Cytoplasmic Ribosomal Proteins
Q9UNE7	E3 ubiquitin-protein ligase CHIP OS=Homo sapiens GN=STUB1 PE=1 SV=2		STUB1	4	1	34.8	2			466952	533906			2	100		0.01	100		0.01		Ubiquitin mediated proteolysis; Protein processing in endoplasmic reticulum	Parkin-Ubiquitin Proteasomal System pathway; Androgen receptor signaling pathway
E7ERS3	Zinc finger CCCH domain-containing protein 18 OS=Homo sapiens GN=ZC3H18 PE=1 SV=1		ZC3H18	4	1	108.9	1	538126	514905	882282	765801	779395	365291	6	1.395	1.036	0.743	1.545	0.683	0.442
A2A2G4	Dolichyl pyrophosphate Man9GlcNAc2 alpha-1,3-glucosyltransferase OS=Homo sapiens GN=ALG6 PE=1 SV=1		ALG6	4	1	58.3	2	377499	654360	602007	512238	601930	727251	6	1.357	1.141	0.841	0.813	1.071	1.317			GPCRs, Other
P30876	DNA-directed RNA polymerase II subunit RPB2 OS=Homo sapiens GN=POLR2B PE=1 SV=1		POLR2B	4	1	133.8	1		479304	1.26562e+06	1.00607e+06	1.56613e+06		4	100	100	1.041	2.181	0.01	0.01		Epstein-Barr virus infection; Purine metabolism; Pyrimidine metabolism; RNA polymerase; Huntington's disease; Metabolic pathways	Eukaryotic Transcription Initiation
P49458	Signal recognition particle 9 kDa protein OS=Homo sapiens GN=SRP9 PE=1 SV=2		SRP9; SRP9P1	4	1	10.1	9	1.12691e+06	2637488	1850281	2.18372e+06	3.61608e+06	3.98782e+06	6	1.397	2.296	1.644	0.86	1.457	1.693		Protein export
P25786	Proteasome subunit alpha type-1 OS=Homo sapiens GN=PSMA1 PE=1 SV=1		PSMA1	4	1	29.5	3	992164	2.49525e+06	1.58933e+06	2.07345e+06	2.34638e+06	2.33347e+06	6	1.363	1.692	1.242	0.863	0.901	1.044		Proteasome	Proteasome Degradation
Q7L5N1	COP9 signalosome complex subunit 6 OS=Homo sapiens GN=COPS6 PE=1 SV=1		COPS6	4	1	36.1	2			1.00477e+06	1.1116e+06	1.92576e+06	1.63032e+06	4	100	100	1.612	100	100	1.36			Nucleotide-binding Oligomerization Domain (NOD) pathway
Q9UDY2	Tight junction protein ZO-2 OS=Homo sapiens GN=TJP2 PE=1 SV=2		TJP2	4	1	133.9	1	753378	1.21641e+06	1.52677e+06	1.75452e+06	2.14092e+06	2.02044e+06	6	1.724	2.033	1.179	1.499	1.6	1.068		Tight junction; Vibrio cholerae infection
O60502	Protein O-GlcNAcase OS=Homo sapiens GN=MGEA5 PE=1 SV=2		MGEA5	4	1	102.8	1		253284	589653	661615	509393	580985	5	100	100	0.727	2.714	2.21	0.814		Insulin resistance
Q6UW68	Transmembrane protein 205 OS=Homo sapiens GN=TMEM205 PE=1 SV=1		TMEM205	4	1	21.2	9	272005	675849	3.00489e+06	3094485	2.57516e+06	2175663	6	9.399	6.774	0.721	4.757	3.101	0.652
A0A087WT44	Heme oxygenase 2 OS=Homo sapiens GN=HMOX2 PE=1 SV=1		HMOX2	4	1	41.6	4	340403	394244	1.03276e+06	798841	931434	888737	6	2.581	1.958	0.759	2.105	2.172	1.032
Q6UN15	Pre-mRNA 3'-end-processing factor FIP1 OS=Homo sapiens GN=FIP1L1 PE=1 SV=1		FIP1L1	3	2	66.5	5		3.50181e+06	477105	594540	588437	612307	5	100	100	1.037	0.509	0.486	0.955		mRNA surveillance pathway
P22314	Ubiquitin-like modifier-activating enzyme 1 OS=Homo sapiens GN=UBA1 PE=1 SV=3		UBA1	3	3	117.8	4	775104	791437	1.2959e+06	1.34238e+06	1.63734e+06	2.02716e+06	6	1.095	1.122	1.104	1.306	1.891	1.352		Ubiquitin mediated proteolysis; Parkinson's disease	Parkinsons Disease Pathway; Proteasome Degradation; Parkin-Ubiquitin Proteasomal System pathway
Q15738	Sterol-4-alpha-carboxylate 3-dehydrogenase, decarboxylating OS=Homo sapiens GN=NSDHL PE=1 SV=2		NSDHL	3	3	41.9	11							0								Steroid biosynthesis; Metabolic pathways	Cholesterol Biosynthesis
Q9Y3D6	Mitochondrial fission 1 protein OS=Homo sapiens GN=FIS1 PE=1 SV=2		FIS1	3	1	16.9	11							0							Acetyl [N-Term]
Q9BPX3	Condensin complex subunit 3 OS=Homo sapiens GN=NCAPG PE=1 SV=1		NCAPG	3	3	114.3	6		998346					1				0.01	0.01
C9IZQ1	Translocon-associated protein subunit alpha OS=Homo sapiens GN=SSR1 PE=1 SV=1			3	2	33.9	8	355867	2.55674e+06	2745974	2.16149e+06	3.71568e+06	3.45113e+06	6	6.565	7.471	1.138	0.878	1.3	1.481
Q9BTX1	Nucleoporin NDC1 OS=Homo sapiens GN=NDC1 PE=1 SV=2		NDC1; TMEM48	3	1	76.3	4							0								RNA transport
Q15293	Reticulocalbin-1 OS=Homo sapiens GN=RCN1 PE=1 SV=1		RCN1	3	3	38.9	10	2.02395e+06	3.75375e+06	5.93818e+06	6.80234e+06	1.03623e+07	9.03051e+06	6	2.707	3.267	1.207	1.813	2.105	1.488
Q7Z4V5	Hepatoma-derived growth factor-related protein 2 OS=Homo sapiens GN=HDGFRP2 PE=1 SV=1		HDGFRP2; HDGFL2	3	1	74.3	5		617370	779022	906452	1.63695e+06	1.27839e+06	5	100	100	1.767	1.525	1.995	1.308
O14929	Histone acetyltransferase type B catalytic subunit OS=Homo sapiens GN=HAT1 PE=1 SV=1		HAT1	3	1	49.5	6			2.97952e+06	2.35159e+06	2.55984e+06	3.07846e+06	4	100	100	0.723	100	100	1.214		Alcoholism
P67812	Signal peptidase complex catalytic subunit SEC11A OS=Homo sapiens GN=SEC11A PE=1 SV=1		SEC11A	3	2	20.6	11	2.02598e+06	936046	3.47613e+06	3.35296e+06	3.44082e+06	3.4441e+06	6	1.463	1.194	0.816	1.357	1.595	0.985		Protein export
Q86Y56	Dynein assembly factor 5, axonemal OS=Homo sapiens GN=DNAAF5 PE=1 SV=4		HEATR2; DNAAF5	3	3	93.5	4	680386	408979	899037	829207	1.18581e+06		5	1.124	1.247	1.109	2.107	0.01	0.01
P43686	26S protease regulatory subunit 6B OS=Homo sapiens GN=PSMC4 PE=1 SV=2		PSMC4	3	3	47.3	13	1.27957e+06	2.75111e+06	1.55787e+06	2.02392e+06	3.20902e+06	1.81392e+06	6	1.058	1.836	1.735	0.768	0.639	0.833		Proteasome; Epstein-Barr virus infection	Proteasome Degradation; Parkin-Ubiquitin Proteasomal System pathway
Q13596	Sorting nexin-1 OS=Homo sapiens GN=SNX1 PE=1 SV=3		SNX1	3	1	59	5			1.33482e+06	1.16354e+06	2.06307e+06	1.73682e+06	4	100	100	1.3	100	100	1.384		Endocytosis
Q5VWC4	26S proteasome non-ATPase regulatory subunit 4 OS=Homo sapiens GN=PSMD4 PE=1 SV=1		PSMD4	3	2	41.1	5	604527		1.01887e+06	1748430	2.34907e+06	1851835	5	1.434	2.78	1.939	100	100	0.982			Proteasome Degradation; Parkin-Ubiquitin Proteasomal System pathway
O14654	Insulin receptor substrate 4 OS=Homo sapiens GN=IRS4 PE=1 SV=1		IRS4	3	3	133.7	3	733525	636908	1.23452e+06	463494	1.11211e+06	648283	6	1.551	1.203	0.776	2.325	1.02	0.502		Insulin signaling pathway; Longevity regulating pathway; Type II diabetes mellitus; Regulation of lipolysis in adipocytes; FoxO signaling pathway; Longevity regulating pathway - multiple species; Adipocytokine signaling pathway; AMPK signaling pathway; cGMP-PKG signaling pathway	Angiopoietin Like Protein 8 Regulatory Pathway; Adipogenesis; Focal Adhesion-PI3K-Akt-mTOR-signaling pathway; Insulin Signaling; Leptin Insulin Overlap
O75027	ATP-binding cassette sub-family B member 7, mitochondrial OS=Homo sapiens GN=ABCB7 PE=1 SV=2		ABCB7	3	2	82.6	3	1.53022e+06	1.06046e+06	1.97926e+06	2.12064e+06	3.27258e+06	2.96461e+06	6	1.162	1.617	1.392	1.005	1.408	1.296		ABC transporters
Q86WJ1	Chromodomain-helicase-DNA-binding protein 1-like OS=Homo sapiens GN=CHD1L PE=1 SV=2		CHD1L	3	2	100.9	3		598311	416505	937614	698970	1.10023e+06	5	100	100	1.411	1.628	1.772	1.088
P49257	Protein ERGIC-53 OS=Homo sapiens GN=LMAN1 PE=1 SV=2		LMAN1	3	2	57.5	9	1.4553e+06		514461	4.10652e+06	3.5529e+06	3.3592e+06	5	0.301	1.747	5.808	100	100	0.759		Protein processing in endoplasmic reticulum	Complement and Coagulation Cascades
Q86WX3	Active regulator of SIRT1 OS=Homo sapiens GN=RPS19BP1 PE=1 SV=1		RPS19BP1	3	1	15.4	10	5.25512e+06	7.29234e+06	6.61972e+06	8.4203e+06	8948586	7.10806e+06	6	1.072	1.218	1.137	1.2	0.939	0.783
Q9BXW9	Fanconi anemia group D2 protein OS=Homo sapiens GN=FANCD2 PE=1 SV=2		FANCD2	3	1	164	2							0								Fanconi anemia pathway	miRNA Regulation of DNA Damage Response; DNA Damage Response
Q9HBH5	Retinol dehydrogenase 14 OS=Homo sapiens GN=RDH14 PE=1 SV=1		RDH14	3	2	36.8	8	751322	451911	1.80844e+06	1087221	1.41364e+06	1.59863e+06	6	1.237	1.346	1.088	2.5	3.408	1.363
A0A0A0MRR7	U1 small nuclear ribonucleoprotein C OS=Homo sapiens GN=SNRPC PE=1 SV=1		SNRPC	3	1	19.7	7		2.60887e+06	2.33448e+06	4.06808e+06	3007810	6094523	5	100	100	1.084	1.62	2.251	1.389
P61081	NEDD8-conjugating enzyme Ubc12 OS=Homo sapiens GN=UBE2M PE=1 SV=1		UBE2M	3	3	20.9	13	1.33582e+06	834555	1.84752e+06	731430	3.08209e+06	3.09449e+06	6	1.227	1.666	1.358	0.911	1.014	1.114		Ubiquitin mediated proteolysis
O00186	Syntaxin-binding protein 3 OS=Homo sapiens GN=STXBP3 PE=1 SV=2		STXBP3	3	2	67.7	3	686539	1.63927e+06	3.82849e+06	3041441	4.2209e+06	2.79726e+06	6	2.846	2.622	0.929	1.094	0.934	0.853			Insulin Signaling
Q14683	Structural maintenance of chromosomes protein 1A OS=Homo sapiens GN=SMC1A PE=1 SV=2		SMC1A	3	3	143.1	2	1.49616e+06	1.52256e+06	2.32062e+06	1.34736e+06	4.31009e+06	1.43491e+06	6	0.836	1.599	1.833	1.69	1.26	0.746		Oocyte meiosis; Cell cycle	miRNA Regulation of DNA Damage Response; Constitutive Androstane Receptor Pathway; mRNA Processing; Pathways Affected in Adenoid Cystic Carcinoma; DNA Damage Response; Retinoblastoma (RB) in Cancer; Cell Cycle; ATM Signaling Network in Development and Disease
Q9Y2W2	WW domain-binding protein 11 OS=Homo sapiens GN=WBP11 PE=1 SV=1		WBP11	3	1	70	2			1.44482e+06	1.97434e+06	2246792	2.92854e+06	4	100	100	1.308	100	100	1.375		Spliceosome
P60953	Cell division control protein 42 homolog OS=Homo sapiens GN=CDC42 PE=1 SV=2		CDC42	3	1	21.2	9	758018	563532	1.93616e+06	1.76269e+06	1.55149e+06	2013073	6	2.173	1.465	0.674	3.25	3.442	1.059		Pathways in cancer; Bacterial invasion of epithelial cells; VEGF signaling pathway; Regulation of actin cytoskeleton; Pathogenic Escherichia coli infection; Proteoglycans in cancer; Chemokine signaling pathway; Endocytosis; AGE-RAGE signaling pathway in diabetic complications; Fc gamma R-mediated phagocytosis; Rap1 signaling pathway; Non-alcoholic fatty liver disease (NAFLD); Pancreatic cancer; A…	T-Cell antigen Receptor (TCR) Signaling Pathway; VEGFA-VEGFR2 Signaling Pathway; B Cell Receptor Signaling Pathway; AGE/RAGE pathway; Pathogenic Escherichia coli infection; RANKL/RANK (Receptor activator of NFKB (ligand)) Signaling Pathway; EGF/EGFR Signaling Pathway; Chemokine signaling pathway; MAPK Signaling Pathway; Metastatic brain tumor; Focal Adhesion; Integrated Breast Cancer Pathway; And…
Q9H3N1	Thioredoxin-related transmembrane protein 1 OS=Homo sapiens GN=TMX1 PE=1 SV=1		TMX1	3	2	31.8	8	1.5196e+06	4.60835e+06	6.69576e+06	6296770	9.40992e+06	1.04373e+07	6	2.88	3.657	1.063	1.776	2.782	1.566
O15042	U2 snRNP-associated SURP motif-containing protein OS=Homo sapiens GN=U2SURP PE=1 SV=2		U2SURP	3	2	118.2	3		229820	210970	404287	405455	563160	5	100	100	1.616	1.828	2.361	1.292		Spliceosome
P63151	Serine/threonine-protein phosphatase 2A 55 kDa regulatory subunit B alpha isoform OS=Homo sapiens GN=PPP2R2A PE=1 SV=1		PPP2R2A	3	2	51.7	5	802073	447698		586067	960121	849368	5	0.01	0.857	100	1.36	1.828	1.344		Sphingolipid signaling pathway; Adrenergic signaling in cardiomyocytes; Chagas disease (American trypanosomiasis); PI3K-Akt signaling pathway; mRNA surveillance pathway; Hippo signaling pathway; Dopaminergic synapse; Hepatitis C; AMPK signaling pathway; Tight junction	Glycogen Metabolism; Wnt Signaling Pathway and Pluripotency
Q9UKD2	mRNA turnover protein 4 homolog OS=Homo sapiens GN=MRTO4 PE=1 SV=2		MRTO4	3	2	27.5	8		1.57922e+06	2.27739e+06	2.2905e+06	2.08115e+06	3562716	5	100	100	0.731	1.003	1.501	1.413
P16298	Serine/threonine-protein phosphatase 2B catalytic subunit beta isoform OS=Homo sapiens GN=PPP3CB PE=1 SV=2		PPP3CB	3	2	59	4			1.13758e+06	1.25756e+06	2.06904e+06	1.8027e+06	4	100	100	1.595	100	100	1.432		Dopaminergic synapse; HTLV-I infection; Oxytocin signaling pathway; Renin secretion; T cell receptor signaling pathway; Alzheimer's disease; Tuberculosis; VEGF signaling pathway; Amphetamine addiction; Axon guidance; Natural killer cell mediated cytotoxicity; Osteoclast differentiation; Oocyte meiosis; MAPK signaling pathway; Th1 and Th2 cell differentiation; Wnt signaling pathway; B cell recepto…	Energy Metabolism; MAPK Signaling Pathway; Alzheimers Disease; MicroRNAs in cardiomyocyte hypertrophy; Physiological and Pathological Hypertrophy of the Heart; Initiation of transcription and translation elongation at the HIV-1 LTR; Amyotrophic lateral sclerosis (ALS)
P11216	Glycogen phosphorylase, brain form OS=Homo sapiens GN=PYGB PE=1 SV=5		PYGB	3	1	96.6	1			1.63612e+06		1.97007e+06	1.96e+06	3	100	100	1.013		100	100		Insulin resistance; Insulin signaling pathway; Starch and sucrose metabolism; Metabolic pathways; Glucagon signaling pathway	Glycogen Metabolism
Q7L2H7	Eukaryotic translation initiation factor 3 subunit M OS=Homo sapiens GN=EIF3M PE=1 SV=1		EIF3M	3	2	42.5	13		1.534e+06	1364629	1.46941e+06	901843	1.88265e+06	5	100	100	0.556	0.995	1.182	1.188
P08962	CD63 antigen OS=Homo sapiens GN=CD63 PE=1 SV=2		CD63	3	1	25.6	4		556806	1.74072e+06	2.5015e+06	1.48356e+06	1.67904e+06	5	100	100	0.717	4.668	2.905	0.622		Lysosome; Proteoglycans in cancer
P30837	Aldehyde dehydrogenase X, mitochondrial OS=Homo sapiens GN=ALDH1B1 PE=1 SV=3		ALDH1B1	3	1	57.2	4			784323		801307		2	100	100	0.859					Pentose and glucuronate interconversions; beta-Alanine metabolism; Metabolic pathways; Fatty acid degradation; Pyruvate metabolism; Tryptophan metabolism; Ascorbate and aldarate metabolism; Glycerolipid metabolism; Arginine and proline metabolism; Lysine degradation; Glycolysis / Gluconeogenesis; Valine, leucine and isoleucine degradation; Histidine metabolism
Q5JTZ9	Alanine--tRNA ligase, mitochondrial OS=Homo sapiens GN=AARS2 PE=1 SV=1		AARS2	3	1	107.3	3	288064		510355		557654	624258	4	1.507	1.385	0.919		100	100		Aminoacyl-tRNA biosynthesis
P37198	Nuclear pore glycoprotein p62 OS=Homo sapiens GN=NUP62 PE=1 SV=3		NUP62	3	1	53.2	3	645947	940483	1.16825e+06	1.2509e+06	1605293	1.70715e+06	6	1.539	1.778	1.156	1.382	1.749	1.266		RNA transport
E7EW49	CLIP-associating protein 2 OS=Homo sapiens GN=CLASP2 PE=1 SV=1		CLASP2	3	3	165.6	2		4.66389e+06	4940736	862417	2495003	1.44327e+06	5	100	100	1.028	1.399	0.831
Q9UGP4	LIM domain-containing protein 1 OS=Homo sapiens GN=LIMD1 PE=1 SV=1		LIMD1	3	1	72.1	3	787089		1.82732e+06				2	1.975	0.01	0.01					Hippo signaling pathway; Hippo signaling pathway -multiple species
Q8WX92	Negative elongation factor B OS=Homo sapiens GN=NELFB PE=1 SV=1		COBRA1; NELFB	3	2	65.7	4	1.25913e+06	2.02999e+06	617939	1.90824e+06	2.14573e+06	1.92624e+06	6	1.458	1.348	1.516	1.009	0.928	0.92			Initiation of transcription and translation elongation at the HIV-1 LTR
Q70UQ0	Inhibitor of nuclear factor kappa-B kinase-interacting protein OS=Homo sapiens GN=IKBIP PE=1 SV=1		IKBIP	3	2	39.3	5	1.16345e+06	787593	1.86971e+06	2.12547e+06	2695925	2.09279e+06	6	1.445	1.75	1.211	2.995	2.735	0.913
Q16769	Glutaminyl-peptide cyclotransferase OS=Homo sapiens GN=QPCT PE=1 SV=1		QPCT	3	1	40.9	4	2.15348e+06	4.39613e+06	1463532				3	0.578	0.01	0.01	0.01	0.01
H0Y4R2	NADPH--cytochrome P450 reductase (Fragment) OS=Homo sapiens GN=POR PE=1 SV=1			3	2	81.6	3		994481	1.64378e+06	1.11554e+06	1.99212e+06	1.63002e+06	5	100	100	1.034	1.12	1.519	1.357			Oxidation by Cytochrome P450
Q14684	Ribosomal RNA processing protein 1 homolog B OS=Homo sapiens GN=RRP1B PE=1 SV=3		RRP1B	3	1	84.4	2		989691	589262	495269	566531		4	100	100	0.809	0.52	0.01	0.01
A0A087WYF7	MICOS complex subunit MIC27 OS=Homo sapiens GN=APOOL PE=1 SV=1			3	1	29.2	4		871555	1.00166e+06	795676	1309476	1.39354e+06	5	100	100	1.099	0.949	1.54	1.624
Q2TBE0	CWF19-like protein 2 OS=Homo sapiens GN=CWF19L2 PE=1 SV=4		CWF19L2	3	2	103.7	3	1.09468e+06	1.29495e+06	960167	910118	1.61409e+06	1.45895e+06	6	0.746	1.055	1.414	0.73	1.085	1.486
P62304	Small nuclear ribonucleoprotein E OS=Homo sapiens GN=SNRPE PE=1 SV=1		SNRPE	3	1	10.8	12	3.62001e+06	3.51043e+06	3.65616e+06	3955869	5.08481e+06	6408296	6	0.859	1.005	1.17	1.171	1.759	1.502		Spliceosome	mRNA Processing
Q96BD8	Spindle and kinetochore-associated protein 1 OS=Homo sapiens GN=SKA1 PE=1 SV=1		SKA1	3	1	29.5	4	1.71738e+06	2880127	2191992	2.1692e+06	3.71389e+06	2.38252e+06	6	1.086	1.547	1.425	0.783	0.797	1.018
A0A087WUF6	Fibroblast growth factor OS=Homo sapiens GN=FGF2 PE=1 SV=1			3	2	30.7	7	324977	4.11177e+06	2.40511e+06	2.39219e+06	2.65933e+06	2623528	6	1.15	1.795	1.11	0.679	0.774	1.14			Focal Adhesion-PI3K-Akt-mTOR-signaling pathway; Lung fibrosis; Differentiation Pathway; Neural Crest Differentiation; ESC Pluripotency Pathways; Mecp2 and Associated Rett Syndrome; Cardiac Progenitor Differentiation; Angiogenesis
P21281	V-type proton ATPase subunit B, brain isoform OS=Homo sapiens GN=ATP6V1B2 PE=1 SV=3		ATP6V1B2	3	1	56.5	3			1467092	1.98746e+06	2.0455e+06	1599479	4	100	100	1.173	100	100	0.746		Collecting duct acid secretion; Vibrio cholerae infection; Phagosome; Synaptic vesicle cycle; Metabolic pathways; mTOR signaling pathway; Rheumatoid arthritis; Epithelial cell signaling in Helicobacter pylori infection; Oxidative phosphorylation
P35222	Catenin beta-1 OS=Homo sapiens GN=CTNNB1 PE=1 SV=1		CTNNB1	3	1	85.4	3	514400	1.08473e+06	2.35674e+06	916524	1.84071e+06	2.12399e+06	6	3.898	2.56	0.657	0.878	1.886	2.149		Rap1 signaling pathway; Proteoglycans in cancer; Tight junction; Melanogenesis; Prostate cancer; Basal cell carcinoma; Breast cancer; Leukocyte transendothelial migration; Hippo signaling pathway; Focal adhesion; Arrhythmogenic right ventricular cardiomyopathy (ARVC); HTLV-I infection; Signaling pathways regulating pluripotency of stem cells; Pathways in cancer; Bacterial invasion of epithelial c…	Role of Osx and miRNAs in tooth development; Pathogenic Escherichia coli infection; Wnt Signaling in Kidney Disease; TNF related weak inducer of apoptosis (TWEAK) Signaling Pathway; Association Between Physico-Chemical Features and Toxicity Associated Pathways; MicroRNAs in cardiomyocyte hypertrophy; Rac1/Pak1/p38/MMP-2 pathway; TGF-beta Receptor Signaling; Endoderm Differentiation; Wnt Signaling…
Q92734	Protein TFG OS=Homo sapiens GN=TFG PE=1 SV=2		TFG	3	1	43.4	3	1.79421e+06	3.5271e+06	1.95405e+06	2.80614e+06	3.87769e+06	3.97052e+06	6	0.927	1.546	1.669	0.827	1.085	1.312		Pathways in cancer; Thyroid cancer
Q6NUK1	Calcium-binding mitochondrial carrier protein SCaMC-1 OS=Homo sapiens GN=SLC25A24 PE=1 SV=2		SLC25A24	3	1	53.3	3	1.41444e+06	1.10488e+06	1.06827e+06	1.63659e+06	1.45665e+06		5	0.643	0.737	1.147	1.539	0.01	0.01
Q96IX5	Up-regulated during skeletal muscle growth protein 5 OS=Homo sapiens GN=USMG5 PE=1 SV=1		USMG5	3	1	6.5	17	878651	2.03625e+06	2.46847e+06	1.92728e+06	3.32315e+06	1.99344e+06	6	2.39	2.706	1.132	0.983	0.943	0.959
E7EMB3	Calmodulin OS=Homo sapiens GN=CALM2 PE=1 SV=1			3	1	21.7	9	1.28224e+06	1193994	1.4239e+06	1.92476e+06		2317563	5	0.945	0.01	0.01	1.675	1.87	1.117			Alzheimers Disease
Q5JVS0	Intracellular hyaluronan-binding protein 4 OS=Homo sapiens GN=HABP4 PE=1 SV=1		HABP4	3	2	45.8	4	52705	140825	128013	177509	419590	412721	6	2.066	5.696	2.757	1.31	2.824	2.156
Q9NRZ5	1-acyl-sn-glycerol-3-phosphate acyltransferase delta OS=Homo sapiens GN=AGPAT4 PE=1 SV=1		AGPAT4	3	2	44	5			3.92948e+06	2.9392e+06	982516	618836	4	100	100	0.288	100	100	0.195		Glycerophospholipid metabolism; Phospholipase D signaling pathway; Metabolic pathways; Glycerolipid metabolism	Triacylglyceride Synthesis
O43402	ER membrane protein complex subunit 8 OS=Homo sapiens GN=EMC8 PE=1 SV=1		EMC8	3	1	23.8	4	1.1865e+06	1.59559e+06	1554809	1.85729e+06	2.61803e+06	3.03422e+06	6	1.115	1.579	1.416	1.209	1.832	1.515
Q9HCG8	Pre-mRNA-splicing factor CWC22 homolog OS=Homo sapiens GN=CWC22 PE=1 SV=3		CWC22	3	1	105.4	2	355176	762664	1.70924e+06	1.53105e+06	2.50762e+06	1.45619e+06	6	4.094	5.052	1.234	2.086	1.84	0.882
Q9UPU5	Ubiquitin carboxyl-terminal hydrolase 24 OS=Homo sapiens GN=USP24 PE=1 SV=3		USP24	3	2	294.2	1	79311.3	481968	555148	522760	1.48947e+06	287981	6	5.955	3.877	0.651	1.127	0.576	0.511
O60701	UDP-glucose 6-dehydrogenase OS=Homo sapiens GN=UGDH PE=1 SV=1		UGDH	3	1	55	2	306408	303384	380352	389180	659184	700683	6	1.056	1.539	1.458	1.333	2.225	1.669		Amino sugar and nucleotide sugar metabolism; Metabolic pathways; Pentose and glucuronate interconversions; Ascorbate and aldarate metabolism	Glucuronidation
Q12907	Vesicular integral-membrane protein VIP36 OS=Homo sapiens GN=LMAN2 PE=1 SV=1		LMAN2	3	1	40.2	4		655286	1.09981e+06	920901	1.71571e+06	1.51002e+06	5	100	100	1.312	1.46	2.22	1.52		Protein processing in endoplasmic reticulum
Q96S66	Chloride channel CLIC-like protein 1 OS=Homo sapiens GN=CLCC1 PE=1 SV=1		CLCC1	3	2	62	4	571738	459340	929554	1.11271e+06	1.64076e+06	1.06699e+06	6	1.397	2.069	1.482	0.96	1.101	0.915
Q9UGP8	Translocation protein SEC63 homolog OS=Homo sapiens GN=SEC63 PE=1 SV=2		SEC63	3	2	87.9	3	642178	1.84785e+06	2.28582e+06	1.77656e+06	2.13697e+06	2.58547e+06	6	1.919	1.575	0.772	1.03	1.343	1.305		Protein processing in endoplasmic reticulum; Protein export
O00203	AP-3 complex subunit beta-1 OS=Homo sapiens GN=AP3B1 PE=1 SV=3		AP3B1	3	3	121.2	2	1.05856e+06	4.65619e+06	4.70489e+06	5841073	4.72259e+06	2.9354e+06	6	2.037	1.963	0.743	1.53	1.528	0.913		Lysosome
Q12955	Ankyrin-3 OS=Homo sapiens GN=ANK3 PE=1 SV=3		ANK3	3	1	480.1	0	284322	363598	985388	787947	1.30311e+06	1.17216e+06	6	2.949	3.279	1.112	2.252	3.106	1.379		Proteoglycans in cancer
O43242	26S proteasome non-ATPase regulatory subunit 3 OS=Homo sapiens GN=PSMD3 PE=1 SV=2		PSMD3	3	2	60.9	3	1.66114e+06	2.83303e+06	1.9314e+06	1.85474e+06	2.97303e+06	2.53505e+06	6	0.89	1.222	1.374	0.804	1.038	1.291		Proteasome; Epstein-Barr virus infection	Parkin-Ubiquitin Proteasomal System pathway; Proteasome Degradation
Q8TA86	Retinitis pigmentosa 9 protein OS=Homo sapiens GN=RP9 PE=1 SV=2		RP9	3	1	26.1	4	4.70625e+06	5.53082e+06	3.08762e+06	6317426	10486047	4334478	6	0.558	1.594	2.856	1.187	0.755	0.636		Spliceosome
Q69YL0	Uncharacterized protein NCBP2-AS2 OS=Homo sapiens GN=NCBP2-AS2 PE=1 SV=1		LOC152217; NCBP2-AS2	3	1	10.9	14	1.60475e+06	1.11277e+06	1229057	2230322	2.59977e+06	2623259	6	0.652	1.159	1.779	2.082	2.271	1.091
Q13445	Transmembrane emp24 domain-containing protein 1 OS=Homo sapiens GN=TMED1 PE=1 SV=1		TMED1	3	1	25.2	4		703976	1.99436e+06	1.24272e+06	1.52513e+06	1.61974e+06	5	100	100	0.643	1.834	2.217	1.209
Q9P2X0	Dolichol-phosphate mannosyltransferase subunit 3 OS=Homo sapiens GN=DPM3 PE=1 SV=2		DPM3	3	1	10.1	11	155915	649000	1.13312e+06	1176136	1.22208e+06	1.01845e+06	6	6.183	5.608	0.907	1.883	1.512	0.803		N-Glycan biosynthesis; Metabolic pathways
J3KNE7	Tumor protein D53 OS=Homo sapiens GN=TPD52L1 PE=1 SV=1		TPD52L1	3	1	23	5			1.81377e+06	1.5156e+06	2.21604e+06	2.39474e+06	4	100	100	1.028	100	100	1.465
H0Y8C3	Mitochondrial carrier homolog 1 (Fragment) OS=Homo sapiens GN=MTCH1 PE=1 SV=1			3	1	43.1	3		1.01844e+06	1159997	878902	1.38195e+06	1.555e+06	5	100	100	1.002	0.897	1.471	1.641
P62495	Eukaryotic peptide chain release factor subunit 1 OS=Homo sapiens GN=ETF1 PE=1 SV=3		ETF1	3	1	49	2			1.94281e+06	1.96822e+06	2530750	3907171	4	100	100	1.096	100	100	1.841		mRNA surveillance pathway	Translation Factors
Q96NC0	Zinc finger matrin-type protein 2 OS=Homo sapiens GN=ZMAT2 PE=1 SV=1		ZMAT2	3	2	23.6	11	2.05028e+06	757236	1.28847e+06	2.60104e+06	2.83196e+06	3031949	6	0.544	0.989	1.818	1.186	1.309	1.087		Spliceosome
O75533	Splicing factor 3B subunit 1 OS=Homo sapiens GN=SF3B1 PE=1 SV=3		SF3B1	3	1	145.7	2	269715	1.93953e+06	768669	547119	1513739	785865	6	2.425	4.016	1.656	0.293	0.39	1.332		Spliceosome	mRNA Processing
Q9UK59	Lariat debranching enzyme OS=Homo sapiens GN=DBR1 PE=1 SV=2		DBR1	3	2	61.5	4			1.06161e+06		2.09173e+06	2.03158e+06	3	100	100	1.657		100	100
Q14677	Clathrin interactor 1 OS=Homo sapiens GN=CLINT1 PE=1 SV=1		CLINT1	3	1	68.2	2	234316		741239		1.21044e+06		3	2.691	3.696	1.373
P56385	ATP synthase subunit e, mitochondrial OS=Homo sapiens GN=ATP5I PE=1 SV=2		ATP5I	3	1	7.9	14	2.38972e+06	3.82498e+06	4172824	5.04852e+06	6138586	6.15712e+06	6	1.486	1.838	1.237	1.371	1.551	1.131		Oxidative phosphorylation; Metabolic pathways	Electron Transport Chain; Oxidative phosphorylation
P54619	5'-AMP-activated protein kinase subunit gamma-1 OS=Homo sapiens GN=PRKAG1 PE=1 SV=1		PRKAG1	3	1	37.6	6	64199.9		901435	883702	891256	707378	5	11.946	9.933	0.832	100	100	0.742		AMPK signaling pathway; FoxO signaling pathway; Longevity regulating pathway; Circadian rhythm; Glucagon signaling pathway; Insulin signaling pathway; Adipocytokine signaling pathway; Non-alcoholic fatty liver disease (NAFLD); Oxytocin signaling pathway; Longevity regulating pathway - multiple species; Hypertrophic cardiomyopathy (HCM); Insulin resistance	Leptin and adiponectin; Target Of Rapamycin (TOR) Signaling; Energy Metabolism; Sterol Regulatory Element-Binding Proteins (SREBP) signalling; Angiopoietin Like Protein 8 Regulatory Pathway; AMP-activated Protein Kinase (AMPK) Signaling
Q96C19	EF-hand domain-containing protein D2 OS=Homo sapiens GN=EFHD2 PE=1 SV=1		EFHD2	3	1	26.7	4				528471	399731		2		100	100	100		0.01
O60231	Putative pre-mRNA-splicing factor ATP-dependent RNA helicase DHX16 OS=Homo sapiens GN=DHX16 PE=1 SV=2		DHX16	3	2	119.2	2	56164.5	310226	252101	406666	415359		5	3.819	5.292	1.386	1.362	0.01	0.01		Spliceosome	mRNA Processing
O60271	C-Jun-amino-terminal kinase-interacting protein 4 OS=Homo sapiens GN=SPAG9 PE=1 SV=4		SPAG9	3	2	146.1	3	347395	480722	1.12378e+06	885367	1.43555e+06	1.7846e+06	6	1.852	2.051	1.056	1.914	1.882	0.984
Q9Y3F4	Serine-threonine kinase receptor-associated protein OS=Homo sapiens GN=STRAP PE=1 SV=1		STRAP	3	2	38.4	5	179524	384282	1483100	1.77586e+06	2.86495e+06	2.52149e+06	6	3.356	5.142	1.618	2.182	2.618	1.302		RNA transport	TGF-beta Signaling Pathway
Q9UBQ5	Eukaryotic translation initiation factor 3 subunit K OS=Homo sapiens GN=EIF3K PE=1 SV=1		EIF3K	3	1	25	5	1262071	2.20294e+06	1.39298e+06	1462761	2.50832e+06	2.01204e+06	6	0.939	1.422	1.514	0.69	0.88	1.275
Q05682	Caldesmon OS=Homo sapiens GN=CALD1 PE=1 SV=3		CALD1	3	1	93.2	2			537167	620060	797992	786549	4	100	100	1.249	100	100	1.176		Vascular smooth muscle contraction	Myometrial Relaxation and Contraction Pathways
O43808	Peroxisomal membrane protein PMP34 OS=Homo sapiens GN=SLC25A17 PE=1 SV=1		SLC25A17	3	1	34.5	3	435768	564070	2.69665e+06	2.16058e+06	1.46626e+06	1.13773e+06	6	5.265	2.408	0.457	3.98	1.943	0.488		Peroxisome
Q9BRX2	Protein pelota homolog OS=Homo sapiens GN=PELO PE=1 SV=2		PELO	3	1	43.3	3		237004	393620	502236	641843	768010	5	100	100	1.371	2.202	3.122	1.418		mRNA surveillance pathway	Focal Adhesion-PI3K-Akt-mTOR-signaling pathway; Focal Adhesion
P27635	60S ribosomal protein L10 OS=Homo sapiens GN=RPL10 PE=1 SV=4		RPL10	3	1	24.6	5		2.64464e+06	925044				2	100		0.01	0.01	0.01			Ribosome	Cytoplasmic Ribosomal Proteins
O43491	Band 4.1-like protein 2 OS=Homo sapiens GN=EPB41L2 PE=1 SV=1		EPB41L2	3	1	112.5	1			474884	771752	828213	706792	4	100	100	1.467	100	100	0.849		Tight junction
A0A0A0MQS1	Pyrroline-5-carboxylate reductase OS=Homo sapiens GN=PYCRL PE=1 SV=1		PYCRL; PYCR3	3	1	29.9	5		444821	476995	499491	582482	463145	5	100	100	1.027	1.167	1.003	0.86		Metabolic pathways; Arginine and proline metabolism; Biosynthesis of amino acids	Urea cycle and metabolism of amino groups
P31751	RAC-beta serine/threonine-protein kinase OS=Homo sapiens GN=AKT2 PE=1 SV=2		AKT2	3	1	55.7	2	1.65987e+06		1.42978e+06	2.33602e+06	2516726	1950652	5	0.733	1.085	1.48	100	100	0.774		Osteoclast differentiation; Acute myeloid leukemia; Tuberculosis; Measles; Adipocytokine signaling pathway; Chagas disease (American trypanosomiasis); Epstein-Barr virus infection; Glioma; mTOR signaling pathway; Estrogen signaling pathway; FoxO signaling pathway; Colorectal cancer; Focal adhesion; Endocrine resistance; Insulin signaling pathway; Progesterone-mediated oocyte maturation; EGFR tyro…	Cardiac Hypertrophic Response; RANKL/RANK (Receptor activator of NFKB (ligand)) Signaling Pathway; MicroRNAs in cardiomyocyte hypertrophy; Insulin Signaling; Focal Adhesion; Toll-like receptor signaling pathway; ESC Pluripotency Pathways; Signaling Pathways in Glioblastoma; Angiopoietin Like Protein 8 Regulatory Pathway; TNF related weak inducer of apoptosis (TWEAK) Signaling Pathway; TFs Regulat…
P31483	Nucleolysin TIA-1 isoform p40 OS=Homo sapiens GN=TIA1 PE=1 SV=3		TIA1	3	1	42.9	3	67717.3		405648	613562	1.0639e+06		4	5.096	11.242	2.206	100		0.01
Q6PI48	Aspartate--tRNA ligase, mitochondrial OS=Homo sapiens GN=DARS2 PE=1 SV=1		DARS2	3	1	73.5	1			1.10704e+06	682132	1.46405e+06	1.61184e+06	4	100	100	1.112	100	100	2.191		Aminoacyl-tRNA biosynthesis
Q8TC07	TBC1 domain family member 15 OS=Homo sapiens GN=TBC1D15 PE=1 SV=2		TBC1D15	3	1	79.4	1			977526	1.69364e+06	1.90274e+06	2.18448e+06	4	100	100	1.637	100	100	1.196
Q9NZL4	Hsp70-binding protein 1 OS=Homo sapiens GN=HSPBP1 PE=1 SV=1		HSPBP1	3	1	39.4	4			1287417	1.75504e+06	2.11071e+06	1.53096e+06	4	100	100	1.379	100	100	0.809		Protein processing in endoplasmic reticulum
P62195	26S protease regulatory subunit 8 OS=Homo sapiens GN=PSMC5 PE=1 SV=1		PSMC5	3	1	45.6	3	1.18707e+06	2.83323e+06	2.25218e+06	2321614	2808737	1.7854e+06	6	1.614	1.693	1.049	0.851	0.607	0.713		Epstein-Barr virus infection; Proteasome	Proteasome Degradation; Parkin-Ubiquitin Proteasomal System pathway
Q15386	Ubiquitin-protein ligase E3C OS=Homo sapiens GN=UBE3C PE=1 SV=3		UBE3C	3	1	123.8	1		929681	1.57049e+06	967724	1.40527e+06	1.99477e+06	5	100	100	0.753	1.081	2.067	1.911		Ubiquitin mediated proteolysis
P30536	Translocator protein OS=Homo sapiens GN=TSPO PE=1 SV=3		TSPO	3	1	18.8	5	345234	920597	4.44238e+06	4840755	2040550	2.08468e+06	6	10.948	4.229	0.386	5.463	2.182	0.399		Neuroactive ligand-receptor interaction; HTLV-I infection
H0YJ66	Dehydrogenase/reductase SDR family member 7 (Fragment) OS=Homo sapiens GN=DHRS7 PE=1 SV=1			3	1	44.8	2	334498	735233	1.13295e+06	903296	1.22056e+06	1.17279e+06	6	2.882	2.611	0.906	1.276	1.537	1.204
Q00765	Receptor expression-enhancing protein 5 OS=Homo sapiens GN=REEP5 PE=1 SV=3		REEP5	3	1	21.5	6			813038	1.53059e+06	1.22721e+06	878057	4	100	100	1.269	100	100	0.532
M0R2B7	DNA polymerase OS=Homo sapiens GN=POLD1 PE=1 SV=1		POLD1	3	1	126.3	1		752216	568819	1.16013e+06	1620936	1118055	5	100	100	2.397	1.602	1.432	0.894			DNA Replication; Mismatch repair; Nucleotide Metabolism; Homologous recombination
P28482	Mitogen-activated protein kinase 1 OS=Homo sapiens GN=MAPK1 PE=1 SV=3		MAPK1	3	1	41.4	2		361002	1.86994e+06	1.43612e+06	2.05811e+06	2377535	5	100	100	0.926	4.133	6.345	1.535		EGFR tyrosine kinase inhibitor resistance; Salmonella infection; Hepatitis C; Estrogen signaling pathway; Prion diseases; Phospholipase D signaling pathway; Progesterone-mediated oocyte maturation; Prostate cancer; Tuberculosis; Alzheimer's disease; Bladder cancer; Signaling pathways regulating pluripotency of stem cells; TNF signaling pathway; FoxO signaling pathway; Acute myeloid leukemia; Natu…	Regulation of Actin Cytoskeleton; RANKL/RANK (Receptor activator of NFKB (ligand)) Signaling Pathway; TCA Cycle Nutrient Utilization and Invasiveness of Ovarian Cancer; TGF-beta Signaling Pathway; Hypothesized Pathways in Pathogenesis of Cardiovascular Disease; Signal Transduction of S1P Receptor; Heart Development; Bladder Cancer; Wnt Signaling Pathway Netpath; MFAP5-mediated ovarian cancer cell…
O75832	26S proteasome non-ATPase regulatory subunit 10 OS=Homo sapiens GN=PSMD10 PE=1 SV=1		PSMD10	3	1	24.4	4		2.38941e+06	1.64579e+06	1.91982e+06	2.52568e+06	1893857	5	100	100	1.291	0.835	0.764	0.915			Proteasome Degradation; Parkin-Ubiquitin Proteasomal System pathway
Q7Z4H3	HD domain-containing protein 2 OS=Homo sapiens GN=HDDC2 PE=1 SV=1		HDDC2	3	1	23.4	3	1.65476e+06	2.67981e+06	2.41077e+06	3599488	5182395	3.52787e+06	6	1.239	2.241	1.808	1.396	1.268	0.909
P30049	ATP synthase subunit delta, mitochondrial OS=Homo sapiens GN=ATP5D PE=1 SV=2		ATP5D	3	1	17.5	5	1.74884e+06	3.02077e+06	2.43447e+06	2.79232e+06	4.11564e+06	3.23277e+06	6	1.184	1.684	1.422	0.96	1.031	1.074		Oxidative phosphorylation; Parkinson's disease; Metabolic pathways; Alzheimer's disease; Huntington's disease	Oxidative phosphorylation; Electron Transport Chain
Q9UK45	U6 snRNA-associated Sm-like protein LSm7 OS=Homo sapiens GN=LSM7 PE=1 SV=1		LSM7	3	1	11.6	8	799987	795987	620678	928642	1.75612e+06	1.63071e+06	6	0.66	1.571	2.38	1.212	1.974	1.628		Spliceosome; RNA degradation	mRNA Processing
Q9Y5V0	Zinc finger protein 706 OS=Homo sapiens GN=ZNF706 PE=1 SV=1		ZNF706	3	1	8.5	16	29359814	27709408	25953572	21579320	28674050	21081004	6	0.752	0.699	0.929	0.809	0.733	0.906
Q9UKY7	Protein CDV3 homolog OS=Homo sapiens GN=CDV3 PE=1 SV=1		CDV3	3	1	27.3	3		1.70424e+06	1.47119e+06	1.1517e+06	1.52504e+06	2.08792e+06	5	100	100	0.872	0.702	1.18	1.681
Q9Y4R8	Telomere length regulation protein TEL2 homolog OS=Homo sapiens GN=TELO2 PE=1 SV=2		TELO2	3	1	91.7	1	322571	593324	463549	479296	452263	565726	6	1.223	1.003	0.821	0.839	0.919	1.094		Fanconi anemia pathway; mTOR signaling pathway
P51116	Fragile X mental retardation syndrome-related protein 2 OS=Homo sapiens GN=FXR2 PE=1 SV=2		FXR2	3	1	74.2	1	1.15908e+06	1.42967e+06	1105656	1.20362e+06	1.31419e+06	1.7384e+06	6	0.812	0.811	1	0.875	1.171	1.339		RNA transport
P46459	Vesicle-fusing ATPase OS=Homo sapiens GN=NSF PE=1 SV=3		NSF	3	1	82.5	1		712139	367229	568375	727944	493429	5	100	100	1.667	0.829	0.668	0.805		GABAergic synapse; Synaptic vesicle cycle; Vasopressin-regulated water reabsorption	Synaptic Vesicle Pathway; Brain-Derived Neurotrophic Factor (BDNF) signaling pathway
Q5BJF2	Transmembrane protein 97 OS=Homo sapiens GN=TMEM97 PE=1 SV=1		TMEM97	2	1	20.8	16							0
Q86X83	COMM domain-containing protein 2 OS=Homo sapiens GN=COMMD2 PE=1 SV=2		COMMD2	2	1	22.7	12							0
P31040	Succinate dehydrogenase [ubiquinone] flavoprotein subunit, mitochondrial OS=Homo sapiens GN=SDHA PE=1 SV=2		SDHA	2	2	72.6	4	1.82207e+06	2.70173e+06	4.64796e+06	2.08268e+06	3.12012e+06	2.87838e+06	6	2.103	1.263	0.601	0.632	1.026	1.623		Carbon metabolism; Oxidative phosphorylation; Huntington's disease; Metabolic pathways; Alzheimer's disease; Non-alcoholic fatty liver disease (NAFLD); Parkinson's disease; Citrate cycle (TCA cycle)	TCA Cycle and Deficiency of Pyruvate Dehydrogenase complex (PDHc); TCA Cycle; Amino Acid metabolism; Electron Transport Chain
Q96JJ7	Protein disulfide-isomerase TMX3 OS=Homo sapiens GN=TMX3 PE=1 SV=2		TMX3	2	1	51.8	6							0
A8MXP9	Matrin-3 OS=Homo sapiens GN=MATR3 PE=1 SV=1			2	2	99.9	4		5.2698e+06	1391172	1.63377e+06	1336464	1.57458e+06	5	100	100	0.808	0.645	0.576	0.894
Q99865	Spindlin-2A OS=Homo sapiens GN=SPIN2A PE=1 SV=3		SPIN2A	2	1	29.2	12	2.41826e+06	2.07006e+06	999527	1.7748e+06	1.75742e+06	1.01442e+06	6	0.352	0.52	1.479	0.891	0.472	0.53
P10155	60 kDa SS-A/Ro ribonucleoprotein OS=Homo sapiens GN=TROVE2 PE=1 SV=2		TROVE2	2	2	60.6	4			1.39875e+06	1.26544e+06	1.5678e+06	1.69572e+06	4	100	100	0.943	100	100	1.243		Systemic lupus erythematosus
Q9UI14	Prenylated Rab acceptor protein 1 OS=Homo sapiens GN=RABAC1 PE=1 SV=1		RABAC1	2	1	20.6	8			6715035	11200246	2077991	2.26071e+06	4	100	100	0.26	100	100	0.187
O76031	ATP-dependent Clp protease ATP-binding subunit clpX-like, mitochondrial OS=Homo sapiens GN=CLPX PE=1 SV=2		CLPX	2	2	69.2	3							0
Q96HR8	H/ACA ribonucleoprotein complex non-core subunit NAF1 OS=Homo sapiens GN=NAF1 PE=1 SV=2		NAF1	2	1	53.7	3	269070	378734	701708	571218	665174	643635	6	2.219	1.769	0.797	1.567	1.637	1.045	Acetyl [N-Term]
Q9BW72	HIG1 domain family member 2A, mitochondrial OS=Homo sapiens GN=HIGD2A PE=1 SV=1		HIGD2A	2	1	11.5	20							0
Q9BVI4	Nucleolar complex protein 4 homolog OS=Homo sapiens GN=NOC4L PE=1 SV=1		NOC4L	2	2	58.4	8	1.08185e+06	1228534	254696		1.33704e+06	1.01902e+06	5	0.2	0.884	4.415	0.01	0.799	100
O60488	Long-chain-fatty-acid--CoA ligase 4 OS=Homo sapiens GN=ACSL4 PE=1 SV=2		ACSL4	2	1	79.1	5		196606	446333		354645	454851	4	100	100	0.668	0.01	2.229	100		Metabolic pathways; Peroxisome; PPAR signaling pathway; Adipocytokine signaling pathway; Fatty acid biosynthesis; Fatty acid degradation; Fatty acid metabolism	Fatty Acid Beta Oxidation; PPAR signaling pathway; Fatty Acid Biosynthesis; Mitochondrial LC-Fatty Acid Beta-Oxidation
Q01813	ATP-dependent 6-phosphofructokinase, platelet type OS=Homo sapiens GN=PFKP PE=1 SV=2		PFKP	2	2	85.5	3	385421	516509	2.68228e+06	2849703	2527695	1.0313e+06	6	2.156	2.234	0.823	2.139	1.924	0.899		AMPK signaling pathway; Carbon metabolism; RNA degradation; Fructose and mannose metabolism; Galactose metabolism; Biosynthesis of amino acids; Central carbon metabolism in cancer; Glycolysis / Gluconeogenesis; Pentose phosphate pathway; Thyroid hormone signaling pathway; Metabolic pathways	Glycolysis and Gluconeogenesis; Cori Cycle
P39748	Flap endonuclease 1 OS=Homo sapiens GN=FEN1 PE=1 SV=1		FEN1	2	2	42.6	7	387243	1.96606e+06	1.38986e+06	1.80445e+06	2.16176e+06	3.38937e+06	6	1.295	1.883	1.321	0.942	1.643	1.744		Non-homologous end-joining; DNA replication; Base excision repair
Q9Y3A6	Transmembrane emp24 domain-containing protein 5 OS=Homo sapiens GN=TMED5 PE=1 SV=1		TMED5	2	2	26	10	1553922	2.79092e+06	4.72606e+06	2.28454e+06	3.47351e+06	3.4921e+06	6	2.002	1.135	0.67	0.85	1.205	1.417
Q9UQ35	Serine/arginine repetitive matrix protein 2 OS=Homo sapiens GN=SRRM2 PE=1 SV=2		SRRM2	2	2	299.4	1	186599	2.20825e+06	153032	377452			4		0.01	0.01	0.181	0.01	0.01
Q9UNL2	Translocon-associated protein subunit gamma OS=Homo sapiens GN=SSR3 PE=1 SV=1		SSR3	2	1	21.1	8							0								Protein processing in endoplasmic reticulum
P61201	COP9 signalosome complex subunit 2 OS=Homo sapiens GN=COPS2 PE=1 SV=1		COPS2	2	2	51.6	7	1.6416e+06		1.80723e+06		2.79553e+06	1.03724e+06	4	0.556	0.547	1.317		100	100
Q13151	Heterogeneous nuclear ribonucleoprotein A0 OS=Homo sapiens GN=HNRNPA0 PE=1 SV=1		HNRNPA0	2	1	30.8	5							0
A0A087X117	Nodal modulator 1 OS=Homo sapiens GN=NOMO1 PE=1 SV=1			2	2	139.4	2	423745	523865	743331	857121	1.11267e+06	653742	6	1.492	1.879	1.259	1.7	1.202	0.707
P42771	Cyclin-dependent kinase inhibitor 2A OS=Homo sapiens GN=CDKN2A PE=1 SV=2		CDKN2A	2	2	16.5	19			659491	1546710	2.26426e+06	2.14752e+06	4	100	100	2.888	100	100	1.287		Glioma; Chronic myeloid leukemia; Platinum drug resistance; Viral carcinogenesis; Bladder cancer; Melanoma; Non-small cell lung cancer; Pancreatic cancer; Endocrine resistance; p53 signaling pathway; Cell cycle; HTLV-I infection; Pathways in cancer; MicroRNAs in cancer	Cell Cycle; Signaling Pathways in Glioblastoma; TP53 Network; Apoptosis; G1 to S cell cycle control; Bladder Cancer; Senescence and Autophagy in Cancer
Q587I9	Vesicle transport protein SFT2C OS=Homo sapiens GN=SFT2D3 PE=2 SV=1		SFT2D3	2	1	21.8	7			3.0774e+06	2698619	776660	1.04296e+06	4	100	100	0.212	100	100	0.358
P52732	Kinesin-like protein KIF11 OS=Homo sapiens GN=KIF11 PE=1 SV=2		KIF11	2	2	119.1	3	232717						1	0.01	0.01
Q15785	Mitochondrial import receptor subunit TOM34 OS=Homo sapiens GN=TOMM34 PE=1 SV=2		TOMM34	2	2	34.5	8	488245	3.08746e+06	4.5541e+06	5.55291e+06	5.04314e+06	4.24065e+06	6	1.191	1.296	0.992	1.381	1.105	0.8
Q32P28	Prolyl 3-hydroxylase 1 OS=Homo sapiens GN=P3H1 PE=1 SV=2		LEPRE1; P3H1	2	2	83.3	3			1960582	3.0016e+06	1.37488e+06	698364	4	100	100	0.73	100	100	0.245
Q7Z7H5	Transmembrane emp24 domain-containing protein 4 OS=Homo sapiens GN=TMED4 PE=1 SV=1		TMED4	2	1	25.9	5	1.61739e+06	2.75301e+06	1.83495e+06	2489907	2.69067e+06	2.39694e+06	6	0.965	1.19	1.233	0.94	0.839	0.893
Q9BVT8	Transmembrane and ubiquitin-like domain-containing protein 1 OS=Homo sapiens GN=TMUB1 PE=1 SV=1		TMUB1	2	2	26.2	9			1.56571e+06	2.03719e+06	1.1947e+06	443533	4	100	100	0.636	100	100	0.446
Q14318	Peptidyl-prolyl cis-trans isomerase FKBP8 OS=Homo sapiens GN=FKBP8 PE=1 SV=2		FKBP8	2	1	44.5	7	98940.3	843909	1.52767e+06	553288		715490	5	13.136	0.01	0.01	0.681	0.817	1.199			Senescence and Autophagy in Cancer
P07384	Calpain-1 catalytic subunit OS=Homo sapiens GN=CAPN1 PE=1 SV=1		CAPN1	2	1	81.8	3							0								Apoptosis; Alzheimer's disease; Protein processing in endoplasmic reticulum	Focal Adhesion; Alzheimers Disease; Integrin-mediated Cell Adhesion
P63208	S-phase kinase-associated protein 1 OS=Homo sapiens GN=SKP1 PE=1 SV=2		SKP1	2	2	18.6	19	1.20542e+06	2.17133e+06	2.25953e+06	2.32167e+06	3.61075e+06	3.06612e+06	6	1.641	2.276	1.387	1.141	1.278	1.12		Protein processing in endoplasmic reticulum; Circadian rhythm; TGF-beta signaling pathway; Cell cycle; Wnt signaling pathway; Ubiquitin mediated proteolysis; Herpes simplex infection; Oocyte meiosis	TGF-beta Signaling Pathway; Notch Signaling Pathway; TNF alpha Signaling Pathway
Q9C005	Protein dpy-30 homolog OS=Homo sapiens GN=DPY30 PE=1 SV=1		DPY30	2	1	11.2	20	55861.9	383448	1.61809e+06	933597	1337346	1.60049e+06	6	24.643	17.13	0.695	2.53	4.021	1.59
Q96ND0	Protein FAM210A OS=Homo sapiens GN=FAM210A PE=1 SV=2		FAM210A	2	1	30.8	8							0
Q6P6C2	RNA demethylase ALKBH5 OS=Homo sapiens GN=ALKBH5 PE=1 SV=2		ALKBH5	2	2	44.2	5	447734	4.75782e+06	3.02893e+06	2.64386e+06	3.30767e+06	3.51633e+06	6	1.231	1.209	0.941	0.64	0.694	1.084
Q15021	Condensin complex subunit 1 OS=Homo sapiens GN=NCAPD2 PE=1 SV=3		NCAPD2	2	2	157.1	3							0
O14639	Actin-binding LIM protein 1 OS=Homo sapiens GN=ABLIM1 PE=1 SV=3		ABLIM1	2	1	87.6	1	983256	1.47351e+06	2.356e+06	2.94824e+06	2.54986e+06	3135895	6	2.039	1.856	0.91	2.079	2.05	0.986		Axon guidance
Q9BTV4	Transmembrane protein 43 OS=Homo sapiens GN=TMEM43 PE=1 SV=1		TMEM43	2	2	44.8	6		1.11694e+06	1.7885e+06	1.36663e+06	877990	1.21058e+06	5	100	100	0.413	1.271	1.044	0.821
Q92990	Glomulin OS=Homo sapiens GN=GLMN PE=1 SV=2		GLMN	2	1	68.2	2							0
Q8WWX9	Selenoprotein M OS=Homo sapiens GN=SELM PE=1 SV=3		SELM; SELENOM	2	1	16.2	10		2.08394e+06	1.02975e+06	909840		1.98651e+06	4	100		0.01	0.454	0.918	2.025			Selenium Metabolism and Selenoproteins; Selenium Micronutrient Network
Q5LJA9	Ubiquitin carboxyl-terminal hydrolase (Fragment) OS=Homo sapiens GN=UCHL5 PE=1 SV=1		UCHL5	2	2	41.7	5				531356	823302		2		100	100	100		0.01			TGF-beta Signaling Pathway
Q92597	Protein NDRG1 OS=Homo sapiens GN=NDRG1 PE=1 SV=1		NDRG1	2	1	42.8	4							0									VEGFA-VEGFR2 Signaling Pathway
P49588	Alanine--tRNA ligase, cytoplasmic OS=Homo sapiens GN=AARS PE=1 SV=2		AARS	2	2	106.7	4	482586	324092	1.40798e+06	507721	2.14112e+06	1.79156e+06	6	1.345	1.341	1.268	1.628	2.697	1.657		Aminoacyl-tRNA biosynthesis
Q9H0B6	Kinesin light chain 2 OS=Homo sapiens GN=KLC2 PE=1 SV=1		KLC2	2	2	68.9	4					433905	541596	2		100	100		100	100		Salmonella infection
P51571	Translocon-associated protein subunit delta OS=Homo sapiens GN=SSR4 PE=1 SV=1		SSR4	2	1	19	8	665518	966356	2.07377e+06	1626646	2.67483e+06	2.23036e+06	6	2.651	2.876	1.085	1.749	2.224	1.271		Protein processing in endoplasmic reticulum
P13489	Ribonuclease inhibitor OS=Homo sapiens GN=RNH1 PE=1 SV=2		RNH1	2	1	49.9	2							0
J3KNN5	Probable ATP-dependent RNA helicase DDX41 (Fragment) OS=Homo sapiens GN=DDX41 PE=1 SV=1			2	2	71.6	3	301492	1.72969e+06	789943	713899	1.12593e+06	1.06326e+06	6	1.005	1.097	1.185	0.437	0.979	2.543
P13804	Electron transfer flavoprotein subunit alpha, mitochondrial OS=Homo sapiens GN=ETFA PE=1 SV=1		ETFA	2	1	35.1	4			1472261	2.86585e+06	3153540	2201661	4	100	100	1.801	100	100	0.712
Q13433	Zinc transporter ZIP6 OS=Homo sapiens GN=SLC39A6 PE=1 SV=3		SLC39A6	2	2	85	3							0									NRF2 pathway; Zinc homeostasis
Q07864	DNA polymerase epsilon catalytic subunit A OS=Homo sapiens GN=POLE PE=1 SV=5		POLE	2	1	261.4	0							0								HTLV-I infection; Pyrimidine metabolism; Purine metabolism; Nucleotide excision repair; Base excision repair; DNA replication; Metabolic pathways	DNA Replication; Retinoblastoma (RB) in Cancer; G1 to S cell cycle control
J3KTL2	Serine/arginine-rich-splicing factor 1 OS=Homo sapiens GN=SRSF1 PE=1 SV=1		SRSF1	2	1	28.3	4		2.03133e+06	2308209	2.8627e+06	2.48562e+06	3196468	5	100	100	0.906	1.464	1.516	1.035			mRNA Processing
Q9UHB6	LIM domain and actin-binding protein 1 OS=Homo sapiens GN=LIMA1 PE=1 SV=1		LIMA1	2	1	85.2	1		256622	399799	495721	681103	794360	5	100	100	1.433	2.007	2.982	1.486
Q9BV20	Methylthioribose-1-phosphate isomerase OS=Homo sapiens GN=MRI1 PE=1 SV=1		MRI1	2	1	39.1	10			1.27054e+06	654368	372426	1.08137e+06	4	100	100	0.247	100	100	1.532		Metabolic pathways; Cysteine and methionine metabolism
O60749	Sorting nexin-2 OS=Homo sapiens GN=SNX2 PE=1 SV=2		SNX2	2	1	58.4	7							0								Endocytosis
P51151	Ras-related protein Rab-9A OS=Homo sapiens GN=RAB9A PE=1 SV=1		RAB9A	2	1	22.8	7	1.43071e+06	2532005	2.73357e+06	2.51212e+06	2.58111e+06	2.74738e+06	6	1.626	1.291	0.794	1.031	1.045	1.014		Measles
Q969M3	Protein YIPF5 OS=Homo sapiens GN=YIPF5 PE=1 SV=1		YIPF5	2	1	28	5			6.36069e+06	8552847	1.18934e+06	1.84781e+06	4	100	100	0.157	100	100	0.2
Q8N8S7	Protein enabled homolog OS=Homo sapiens GN=ENAH PE=1 SV=2		ENAH	2	2	66.5	3	190891	1.37807e+06	2.39005e+06	1.99336e+06	2505255	3.07115e+06	6	1.691	2.675	1.089	1.456	1.956	1.343		Axon guidance; Regulation of actin cytoskeleton	Regulation of Actin Cytoskeleton
Q9BWF3	RNA-binding protein 4 OS=Homo sapiens GN=RBM4 PE=1 SV=1		RBM4	2	2	40.3	5	572492	1.17078e+06	3.08142e+06	1.69907e+06	2.22009e+06	1.96871e+06	6	2.026	2.775	1.37	1.508	1.62	1.074
Q9H444	Charged multivesicular body protein 4b OS=Homo sapiens GN=CHMP4B PE=1 SV=1		CHMP4B	2	1	24.9	6		594750	710190	1.35787e+06	1.59e+06	1.54041e+06	5	100	100	1.883	2.372	2.495	1.052		Endocytosis
Q969X5	Endoplasmic reticulum-Golgi intermediate compartment protein 1 OS=Homo sapiens GN=ERGIC1 PE=1 SV=1		ERGIC1	2	2	32.6	8	485262	964129	2.31788e+06	2.18257e+06	2.80425e+06	3213131	6	2.553	2.671	1.007	2.238	3.108	1.389
B3KS98	Eukaryotic translation initiation factor 3 subunit H OS=Homo sapiens GN=EIF3H PE=1 SV=1		EIF3H	2	2	41.6	8	1.00396e+06	557267	220210	409858	592563	561879	6			2.263	0.764	0.971	1.271			Translation Factors
A0A0B4J1V9	Helicase, lymphoid-specific, isoform CRA_b OS=Homo sapiens GN=HELLS PE=1 SV=1		HELLS	2	2	102.7	2	158751	139454	651895	854208	1.23179e+06	379136	6	1.789	3.611	1.516	3.748		1.001			Apoptosis-related network due to altered Notch3 in ovarian cancer; Apoptosis
Q92572	AP-3 complex subunit sigma-1 OS=Homo sapiens GN=AP3S1 PE=1 SV=1		AP3S1	2	1	21.7	5	923259		3.14209e+06	2.69426e+06	2.95181e+06	2.48409e+06	5	2.895	2.288	0.79	100	100	0.855		Lysosome
P61758	Prefoldin subunit 3 OS=Homo sapiens GN=VBP1 PE=1 SV=3		VBP1	2	1	22.6	5							0
O00429	Dynamin-1-like protein OS=Homo sapiens GN=DNM1L PE=1 SV=2		DNM1L	2	1	81.8	3	353330		414978	474675	888245	799665	5	0.999	1.799	1.8	100	100	1.562		TNF signaling pathway; NOD-like receptor signaling pathway	Synaptic Vesicle Pathway
Q8N9Q2	Protein SREK1IP1 OS=Homo sapiens GN=SREK1IP1 PE=1 SV=1		SREK1IP1	2	1	18.2	8	407091	1.3284e+06	212531	400194	951331	1.15371e+06	6	0.444	1.672	3.765	0.313	0.837	2.673
Q96GC5	39S ribosomal protein L48, mitochondrial OS=Homo sapiens GN=MRPL48 PE=1 SV=2		MRPL48	2	1	23.9	6		951558	712165	740206		970438	4	100		0.01	0.808	0.983	1.216
Q86U44	N6-adenosine-methyltransferase 70 kDa subunit OS=Homo sapiens GN=METTL3 PE=1 SV=2		METTL3	2	1	64.4	2							0									mRNA Processing
P62191	26S protease regulatory subunit 4 OS=Homo sapiens GN=PSMC1 PE=1 SV=1		PSMC1	2	1	49.2	3		931543	428688	579122	1.02593e+06	848359	5	100	100	2.013	0.646	0.877	1.358		Epstein-Barr virus infection; Viral carcinogenesis; Proteasome	Parkin-Ubiquitin Proteasomal System pathway; Proteasome Degradation
O75489	NADH dehydrogenase [ubiquinone] iron-sulfur protein 3, mitochondrial OS=Homo sapiens GN=NDUFS3 PE=1 SV=1		NDUFS3	2	1	30.2	6	399125		664392	1.07056e+06	1237129	930182	5	1.416	2.218	1.566	100	100	0.806		Alzheimer's disease; Metabolic pathways; Huntington's disease; Oxidative phosphorylation; Parkinson's disease; Non-alcoholic fatty liver disease (NAFLD)	Electron Transport Chain; Oxidative phosphorylation
P09012	U1 small nuclear ribonucleoprotein A OS=Homo sapiens GN=SNRPA PE=1 SV=3		SNRPA	2	2	31.3	6		933722	1.57719e+06	1.57503e+06	1831385	1.44884e+06	5	100	100	0.977	1.753	1.495	0.853		Spliceosome	mRNA Processing
Q6P1J9	Parafibromin OS=Homo sapiens GN=CDC73 PE=1 SV=1		CDC73	2	2	60.5	3			1.51112e+06	1.50606e+06	2.31466e+06	295731	4	100	100	1.204	100	100	0.639			Endoderm Differentiation
Q4KMP7	TBC1 domain family member 10B OS=Homo sapiens GN=TBC1D10B PE=1 SV=3		TBC1D10B	2	1	87.1	1					510219		1		100	100
Q9Y263	Phospholipase A-2-activating protein OS=Homo sapiens GN=PLAA PE=1 SV=2		PLAA	2	1	87.1	2							0								Protein processing in endoplasmic reticulum
Q15075	Early endosome antigen 1 OS=Homo sapiens GN=EEA1 PE=1 SV=2		EEA1	2	2	162.4	1				350324	779715		2		100	100	100		0.01		Endocytosis; Tuberculosis; Phagosome	VEGFA-VEGFR2 Signaling Pathway
O43819	Protein SCO2 homolog, mitochondrial OS=Homo sapiens GN=SCO2 PE=1 SV=3		SCO2	2	2	29.8	9	957134	1.14149e+06	1.21022e+06	1.6552e+06	2.14974e+06	1.76496e+06	6	1.029	1.497	1.455	1.583	1.553	0.981		Central carbon metabolism in cancer	Copper homeostasis
D6REE5	Guanine nucleotide-binding protein subunit beta-2-like 1 (Fragment) OS=Homo sapiens GN=GNB2L1 PE=1 SV=1			2	1	34.9	5	2650858	1.68257e+06	2660325	2.00441e+06	2.28498e+06	1.96053e+06	6	0.854	0.617	0.722	1.238	1.123	0.907
O95801	Tetratricopeptide repeat protein 4 OS=Homo sapiens GN=TTC4 PE=1 SV=3		TTC4	2	2	44.7	5	1.25898e+06	1.68592e+06	1.67117e+06	2.3428e+06	716307	1.06088e+06	6	1.202	1.9	1.407	0.398	0.606	1.524
Q9UNY4	Transcription termination factor 2 OS=Homo sapiens GN=TTF2 PE=1 SV=2		TTF2	2	1	129.5	1			1.06081e+06		1.58416e+06		2	100	100	1.256					Thyroid hormone synthesis	Human Thyroid Stimulating Hormone (TSH) signaling pathway
Q9NRR5	Ubiquilin-4 OS=Homo sapiens GN=UBQLN4 PE=1 SV=2		UBQLN4	2	1	63.8	11							0								Protein processing in endoplasmic reticulum
Q9UBS4	DnaJ homolog subfamily B member 11 OS=Homo sapiens GN=DNAJB11 PE=1 SV=1		DNAJB11	2	1	40.5	5							0								Protein processing in endoplasmic reticulum	Photodynamic therapy-induced unfolded protein response
P08559	Pyruvate dehydrogenase E1 component subunit alpha, somatic form, mitochondrial OS=Homo sapiens GN=PDHA1 PE=1 SV=3		PDHA1	2	1	43.3	3		638754	1.11461e+06	1.79989e+06	2.28329e+06	1.9053e+06	5	100	100	1.723	2.928	2.874	0.982		Citrate cycle (TCA cycle); Metabolic pathways; Pyruvate metabolism; HIF-1 signaling pathway; Glycolysis / Gluconeogenesis; Carbon metabolism; Glucagon signaling pathway; Central carbon metabolism in cancer	TCA Cycle and Deficiency of Pyruvate Dehydrogenase complex (PDHc); Acetylcholine Synthesis; Amino Acid metabolism; Glycolysis and Gluconeogenesis
O75449	Katanin p60 ATPase-containing subunit A1 OS=Homo sapiens GN=KATNA1 PE=1 SV=1		KATNA1	2	1	55.9	2		504832	343281	433670		742017	4	100		0.01	0.893	1.416	1.587
Q16643	Drebrin OS=Homo sapiens GN=DBN1 PE=1 SV=4		DBN1	2	1	71.4	3		495860	1.64561e+06	1203769	2381223	2784002	5	100	100	1.217	2.522	5.409	2.145
Q9Y679	Ancient ubiquitous protein 1 OS=Homo sapiens GN=AUP1 PE=1 SV=1		AUP1	2	1	53	3	1.15617e+06	1196231	2.42361e+06	2.43868e+06	3.04345e+06	1.76261e+06	6	1.783	1.884	1.056	2.118	1.42	0.67
Q9H3U5	Major facilitator superfamily domain-containing protein 1 OS=Homo sapiens GN=MFSD1 PE=2 SV=2		MFSD1	2	1	51.2	3		259278	829665	1.02008e+06	704507	566422	5	100	100	0.714	4.088	2.105	0.515
Q8N357	Solute carrier family 35 member F6 OS=Homo sapiens GN=SLC35F6 PE=1 SV=1		C2orf18; SLC35F6	2	1	40.2	3			615572	998224			2	100		0.01	100		0.01
C9JEJ2	Choline-phosphate cytidylyltransferase A OS=Homo sapiens GN=PCYT1A PE=1 SV=1			2	1	43.2	3			498002		1.52282e+06		2	100	100	2.572						One carbon metabolism and related pathways; Kennedy pathway
P55061	Bax inhibitor 1 OS=Homo sapiens GN=TMBIM6 PE=1 SV=2		TMBIM6	2	1	26.5	3		1.71797e+06		626467		1519222	3				0.379	0.852	2.249
Q96AA3	Protein RFT1 homolog OS=Homo sapiens GN=RFT1 PE=1 SV=1		RFT1	2	1	60.3	2			2.06471e+06	1.66229e+06	1.22853e+06	1.64015e+06	4	100	100	0.5	100	100	0.915
Q9BU61	NADH dehydrogenase [ubiquinone] 1 alpha subcomplex assembly factor 3 OS=Homo sapiens GN=NDUFAF3 PE=1 SV=1		NDUFAF3	2	1	20.3	5	586945	747649	978096	952091	1.45498e+06	1.30206e+06	6	1.418	1.774	1.251	1.323	1.678	1.268
O15344	E3 ubiquitin-protein ligase Midline-1 OS=Homo sapiens GN=MID1 PE=1 SV=1		MID1	2	1	75.2	2			1.49021e+06		1.52994e+06	1.86378e+06	3	100	100	0.863		100	100		Ubiquitin mediated proteolysis
Q99956	Dual specificity protein phosphatase 9 OS=Homo sapiens GN=DUSP9 PE=1 SV=1		DUSP9	2	1	41.8	3			510197	534848	531768	465912	4	100	100	0.877	100	100	0.808		Signaling pathways regulating pluripotency of stem cells; MAPK signaling pathway
Q9UKF6	Cleavage and polyadenylation specificity factor subunit 3 OS=Homo sapiens GN=CPSF3 PE=1 SV=1		CPSF3	2	1	77.4	2				448948	1.32643e+06	1101418	3		100	100	100	100	2.275		mRNA surveillance pathway	mRNA Processing
Q8TB61	Adenosine 3'-phospho 5'-phosphosulfate transporter 1 OS=Homo sapiens GN=SLC35B2 PE=1 SV=1		SLC35B2	2	1	47.5	3		124390	357107	375362	225582	227449	5	100	100	0.531	3.135	1.762	0.562
P25685	DnaJ homolog subfamily B member 1 OS=Homo sapiens GN=DNAJB1 PE=1 SV=4		DNAJB1	2	1	38	3		422182	1.19595e+06	932648	1799049	1.44201e+06	5	100	100	1.265	2.295	3.291	1.434		Influenza A; Protein processing in endoplasmic reticulum	NRF2 pathway
Q32Q12	Nucleoside diphosphate kinase OS=Homo sapiens GN=NME1-NME2 PE=1 SV=1		NME1-NME2	2	2	32.6	7		633277	802376	1.23178e+06	1.56598e+06	1.28558e+06	5	100	100	1.641	2.021	1.956	0.968
Q9Y450	HBS1-like protein OS=Homo sapiens GN=HBS1L PE=1 SV=1		HBS1L	2	1	75.4	3			2303683	1.35362e+06	1.37023e+06	988836	4	100	100	0.5	100	100	0.677		Legionellosis; mRNA surveillance pathway
F8W8Z9	Mitochondrial import receptor subunit TOM5 homolog OS=Homo sapiens GN=TOMM5 PE=1 SV=1			2	2	11	10	1.07066e+06	2.27553e+06	2.23503e+06	2.15589e+06	3.02012e+06	3.2871e+06	6	1.44	1.812	1.259	1.032	1.475	1.429
Q9NX24	H/ACA ribonucleoprotein complex subunit 2 OS=Homo sapiens GN=NHP2 PE=1 SV=1		NHP2	2	1	17.2	7		1.92655e+06	1.72274e+06	2.58348e+06	4.28157e+06	3090605	5	100	100	2.09	1.393	1.546	1.109		Ribosome biogenesis in eukaryotes
Q9NWX5	Ankyrin repeat and SOCS box protein 6 OS=Homo sapiens GN=ASB6 PE=1 SV=1		ASB6	2	1	47.1	5							0
A0A087WX97	Bcl-2-like protein 13 OS=Homo sapiens GN=BCL2L13 PE=1 SV=1		BCL2L13	2	1	54.4	2			805422	1.292e+06	1.86889e+06	1.28623e+06	4	100	100	1.952	100	100	0.923			Regulation of Apoptosis by Parathyroid Hormone-related Protein
Q8WWM7	Ataxin-2-like protein OS=Homo sapiens GN=ATXN2L PE=1 SV=2		ATXN2L	2	1	113.3	1		478498	508490	585470	775478	994331	5	100	100	1.283	1.271	2.002	1.575
Q16513	Serine/threonine-protein kinase N2 OS=Homo sapiens GN=PKN2 PE=1 SV=1		PKN2	2	1	112	1							0								PI3K-Akt signaling pathway; Salmonella infection
P26639	Threonine--tRNA ligase, cytoplasmic OS=Homo sapiens GN=TARS PE=1 SV=3		TARS	2	1	83.4	2	460641		1.94016e+06		2638254	1.30944e+06	4	3.583	4.098	1.144		100	100		Aminoacyl-tRNA biosynthesis
A0A087X1Z3	Proteasome activator complex subunit 2 OS=Homo sapiens GN=PSME2 PE=1 SV=1			2	1	29.1	4				357976	328820	395122	3		100	100	100	100	1.024
P56556	NADH dehydrogenase [ubiquinone] 1 alpha subcomplex subunit 6 OS=Homo sapiens GN=NDUFA6 PE=1 SV=3		NDUFA6	2	1	17.9	5	2.01077e+06	2.03709e+06	2.796e+06	4.01632e+06	4.01204e+06	2.64076e+06	6	1.183	1.428	1.207	2.048	1.249	0.61		Non-alcoholic fatty liver disease (NAFLD); Huntington's disease; Alzheimer's disease; Metabolic pathways; Oxidative phosphorylation; Parkinson's disease	Electron Transport Chain; Oxidative phosphorylation
P23919	Thymidylate kinase OS=Homo sapiens GN=DTYMK PE=1 SV=4		DTYMK	2	1	23.8	4	168481	620158	734710	907279	1.27243e+06	1.09243e+06	6	3.71	5.404	1.457	1.52	1.697	1.117		Pyrimidine metabolism; Metabolic pathways
Q4KWH8	1-phosphatidylinositol 4,5-bisphosphate phosphodiesterase eta-1 OS=Homo sapiens GN=PLCH1 PE=1 SV=1		PLCH1	2	1	189.1	0				1.50364e+06	1.9158e+06	2.67435e+06	3		100	100	100	100	1.649		Inositol phosphate metabolism; Metabolic pathways	GPR40 PATHWAY; Mesodermal Commitment Pathway
O75787	Renin receptor OS=Homo sapiens GN=ATP6AP2 PE=1 SV=2		ATP6AP2	2	1	39	2			887786	925300	1.4665e+06	1.23082e+06	4	100	100	1.389	100	100	1.233		Renin-angiotensin system	Oxidative phosphorylation; ACE Inhibitor Pathway
O75394	39S ribosomal protein L33, mitochondrial OS=Homo sapiens GN=MRPL33 PE=1 SV=1		MRPL33	2	1	7.6	17							0								Ribosome
Q9GZP9	Derlin-2 OS=Homo sapiens GN=DERL2 PE=1 SV=1		DERL2	2	1	27.5	5			4043063	3.91026e+06			2	100		0.01	100		0.01		Protein processing in endoplasmic reticulum
O43913	Origin recognition complex subunit 5 OS=Homo sapiens GN=ORC5 PE=1 SV=1		ORC5	2	1	50.3	8							0								Cell cycle	Cell Cycle; DNA Replication; G1 to S cell cycle control
Q9UBD5	Origin recognition complex subunit 3 OS=Homo sapiens GN=ORC3 PE=1 SV=1		ORC3	2	1	82.2	2	262487	312792	1.41458e+06	541198	1.03983e+06	688140	6	4.585	2.835	0.618	1.798	2.12	1.179		Cell cycle	DNA Replication; G1 to S cell cycle control; Cell Cycle
Q8N5L8	Ribonuclease P protein subunit p25-like protein OS=Homo sapiens GN=RPP25L PE=1 SV=1		RPP25L	2	1	17.6	6	785927	1.48017e+06	1.18683e+06			1.52997e+06	4	1.285	0.01	0.01	0.01	0.996	100		Ribosome biogenesis in eukaryotes; RNA transport
Q8N5M4	Tetratricopeptide repeat protein 9C OS=Homo sapiens GN=TTC9C PE=1 SV=1		TTC9C	2	1	20	9							0
O75153	Clustered mitochondria protein homolog OS=Homo sapiens GN=CLUH PE=1 SV=2		CLUH; KIAA0664	2	1	146.6	1			957070	989592	930414	1.03684e+06	4	100	100	0.818	100	100	0.972			Translation Factors
P20042	Eukaryotic translation initiation factor 2 subunit 2 OS=Homo sapiens GN=EIF2S2 PE=1 SV=2		EIF2S2	2	1	38.4	3	355127	462700	474900	533063	674857	683898	6	1.138	1.36	1.195	1.197	1.424	1.19		RNA transport	Brain-Derived Neurotrophic Factor (BDNF) signaling pathway; Translation Factors
Q9C0C9	(E3-independent) E2 ubiquitin-conjugating enzyme OS=Homo sapiens GN=UBE2O PE=1 SV=3		UBE2O	2	1	141.2	1	770928	415440	708685	815722	1.09775e+06	1.00182e+06	6	0.782	1.019	1.303	2.04	2.323	1.139		Ubiquitin mediated proteolysis
Q12834	Cell division cycle protein 20 homolog OS=Homo sapiens GN=CDC20 PE=1 SV=2		CDC20	2	1	54.7	2		2.25604e+06	1.11955e+06	850578	1.40151e+06	2.2396e+06	5	100	100	1.053	0.392	0.956	2.442		Ubiquitin mediated proteolysis; Oocyte meiosis; Cell cycle; HTLV-I infection; Viral carcinogenesis	Cell Cycle
Q8TBB5	Kelch domain-containing protein 4 OS=Homo sapiens GN=KLHDC4 PE=1 SV=1		KLHDC4	2	1	57.9	2	431454	369985	353517	468228	552649	438594	6	0.697	0.917	1.315	1.315	1.142	0.869
Q92665	28S ribosomal protein S31, mitochondrial OS=Homo sapiens GN=MRPS31 PE=1 SV=3		MRPS31	2	1	45.3	2	523407	1.30358e+06	624676			1860414	4	1.015	0.01	0.01	0.01	1.375	100
Q86UP2	Kinectin OS=Homo sapiens GN=KTN1 PE=1 SV=1		KTN1	2	1	156.2	1							0
Q86X55	Histone-arginine methyltransferase CARM1 OS=Homo sapiens GN=CARM1 PE=1 SV=3		CARM1	2	1	65.8	1	542932		2739268	2.29696e+06	3.57407e+06	2307118	5	4.292	4.71	1.097	100	100	0.931		Endocrine resistance	Androgen receptor signaling pathway
Q9BXT8	RING finger protein 17 OS=Homo sapiens GN=RNF17 PE=1 SV=3		RNF17	2	1	184.5	0	428256	748970	682752	676622	934768	879755	6	1.356	1.562	1.151	0.939	1.132	1.206
P14923	Junction plakoglobin OS=Homo sapiens GN=JUP PE=1 SV=3		JUP	2	1	81.7	3			1.57343e+06	1.67562e+06	1.72197e+06		3	100	100	0.92	100		0.01		Arrhythmogenic right ventricular cardiomyopathy (ARVC); Pathways in cancer; Transcriptional misregulation in cancer; Acute myeloid leukemia	Corticotropin-releasing hormone signaling pathway; Ectoderm Differentiation; Arrhythmogenic Right Ventricular Cardiomyopathy
O15173	Membrane-associated progesterone receptor component 2 OS=Homo sapiens GN=PGRMC2 PE=1 SV=1		PGRMC2	2	1	23.8	4							0
O15235	28S ribosomal protein S12, mitochondrial OS=Homo sapiens GN=MRPS12 PE=1 SV=1		MRPS12	2	1	15.2	6	1.71559e+06	4.96328e+06	2.81228e+06	2.78978e+06	3.35473e+06	3.51419e+06	6	1.395	1.399	1.003	0.584	0.682	1.168		Ribosome
Q9UBB6	Neurochondrin OS=Homo sapiens GN=NCDN PE=1 SV=1		NCDN	2	1	78.8	2	46273.4	99883.4	125944	394833	493783	388233	6	2.316	7.635	3.297	4.107	3.745	0.912
P35520	Cystathionine beta-synthase OS=Homo sapiens GN=CBS PE=1 SV=2		CBS; LOC102724560; CBSL	2	1	60.5	7	535613		917346		564268	696288	4	1.457	0.754	0.517		100	100		Metabolic pathways; Glycine, serine and threonine metabolism; Cysteine and methionine metabolism; Biosynthesis of amino acids	Selenium Micronutrient Network; One carbon metabolism and related pathways; Trans-sulfuration and one carbon metabolism; Folate-Alcohol and Cancer Pathway; Folate Metabolism; Amino Acid metabolism; Trans-sulfuration pathway; Vitamin B12 Metabolism
P51809	Vesicle-associated membrane protein 7 OS=Homo sapiens GN=VAMP7 PE=1 SV=3		VAMP7	2	1	24.9	4	747522	591728	2.33583e+06	1.19473e+06	1.4883e+06	1.95772e+06	6	2.658	1.425	0.536	2.098	3.187	1.519		SNARE interactions in vesicular transport
Q16763	Ubiquitin-conjugating enzyme E2 S OS=Homo sapiens GN=UBE2S PE=1 SV=2		UBE2S	2	1	23.8	7	748517	976423	727059	1.0212e+06	1.12829e+06	1.25248e+06	6	0.826	1.079	1.305	1.087	1.236	1.137		Ubiquitin mediated proteolysis
A6NCE7	Microtubule-associated proteins 1A/1B light chain 3 beta 2 OS=Homo sapiens GN=MAP1LC3B2 PE=2 SV=1		MAP1LC3B2	2	1	14.6	6		710204	449040	697018	962919	1.93112e+06	5	100	100	1.803	1.02	2.62	2.569
Q9Y5A9	YTH domain-containing family protein 2 OS=Homo sapiens GN=YTHDF2 PE=1 SV=2		YTHDF2	2	1	62.3	2		403936	753682	984356	1.61517e+06	1.27611e+06	5	100	100	1.802	2.532	3.044	1.202
Q9UHQ9	NADH-cytochrome b5 reductase 1 OS=Homo sapiens GN=CYB5R1 PE=1 SV=1		CYB5R1	2	1	34.1	3		517730	576508	876339	941789	856488	5	100	100	1.374	1.759	1.594	0.906		Amino sugar and nucleotide sugar metabolism	Oxidation by Cytochrome P450
P20618	Proteasome subunit beta type-1 OS=Homo sapiens GN=PSMB1 PE=1 SV=2		PSMB1	2	1	26.5	3	258582	392959	648916	591283	926131	760983	6	2.135	2.563	1.2	1.563	1.866	1.193		Proteasome	Proteasome Degradation
Q15382	GTP-binding protein Rheb OS=Homo sapiens GN=RHEB PE=1 SV=1		RHEB	2	1	20.5	4	234786	456479	494778	937971	997248	926004	6	1.793	3.039	1.695	2.135	1.954	0.915		Insulin signaling pathway; mTOR signaling pathway; Thyroid hormone signaling pathway; PI3K-Akt signaling pathway; AMPK signaling pathway; Phospholipase D signaling pathway; Longevity regulating pathway; Choline metabolism in cancer	Angiopoietin Like Protein 8 Regulatory Pathway; Insulin Signaling; PI3K-AKT-mTOR signaling pathway and therapeutic opportunities; Target Of Rapamycin (TOR) Signaling; Follicle Stimulating Hormone (FSH) signaling pathway; Focal Adhesion-PI3K-Akt-mTOR-signaling pathway; BDNF-TrkB Signaling
Q8TD16	Protein bicaudal D homolog 2 OS=Homo sapiens GN=BICD2 PE=1 SV=1		BICD2	2	1	93.5	1		592067	571003	590794	1.0852e+06	911293	5	100	100	1.598	1.037	1.483	1.43
E9PL17	Polyribonucleotide 5'-hydroxyl-kinase Clp1 OS=Homo sapiens GN=CLP1 PE=1 SV=1			2	1	48.9	2		270712		271738	305226	484749	4		100	100	1.043	1.725	1.654
P17931	Galectin-3 OS=Homo sapiens GN=LGALS3 PE=1 SV=5		LGALS3	2	1	26.1	3							0									Spinal Cord Injury; AGE/RAGE pathway
O43760	Synaptogyrin-2 OS=Homo sapiens GN=SYNGR2 PE=1 SV=1		SYNGR2	2	1	24.8	4	603593	1.20885e+06		1.01735e+06	1.31102e+06	3.07637e+06	5	0.01	1.554	100	0.874	2.452	2.804
Q96JB5	CDK5 regulatory subunit-associated protein 3 OS=Homo sapiens GN=CDK5RAP3 PE=1 SV=2		CDK5RAP3	2	1	56.9	1				801300	1.09918e+06	711977	3		100	100	100	100	0.824
Q96A49	Synapse-associated protein 1 OS=Homo sapiens GN=SYAP1 PE=1 SV=1		SYAP1	2	1	39.9	2		233463	2.44284e+06	2.71819e+06	3.32385e+06	3.0385e+06	5	100	100	1.144	12.097	12.539	1.037
P11387	DNA topoisomerase 1 OS=Homo sapiens GN=TOP1 PE=1 SV=2		TOP1	2	1	90.7	1	1.81667e+06	542911	976986	875799	1.07324e+06	1.94205e+06	6	0.458	0.423	0.924	1.676	3.446	2.056
K7ES00	Histone H3.3 (Fragment) OS=Homo sapiens GN=H3F3B PE=1 SV=1			2	1	16.6	5	3.5565e+06	5.19597e+06	3.70113e+06	4.15136e+06	10613562	5657312	6	0.885	2.135	2.412	0.83	1.049	1.264			Histone Modifications
O75381	Peroxisomal membrane protein PEX14 OS=Homo sapiens GN=PEX14 PE=1 SV=1		PEX14	1	1	41.2	10							0								Peroxisome
O15355	Protein phosphatase 1G OS=Homo sapiens GN=PPM1G PE=1 SV=1		PPM1G	1	1	59.2	3							0									mRNA Processing
Q15717	ELAV-like protein 1 OS=Homo sapiens GN=ELAVL1 PE=1 SV=2		ELAVL1	1	1	36.1	4							0								AMPK signaling pathway	Focal Adhesion-PI3K-Akt-mTOR-signaling pathway; Endoderm Differentiation; Preimplantation Embryo; AMP-activated Protein Kinase (AMPK) Signaling
Q99805	Transmembrane 9 superfamily member 2 OS=Homo sapiens GN=TM9SF2 PE=1 SV=1		TM9SF2	1	1	75.7	2		1.65768e+06	3.85747e+06	4.19287e+06	2.45707e+06	3417620	5	100	100	0.536	2.628	1.986	0.756
Q92685	Dol-P-Man:Man(5)GlcNAc(2)-PP-Dol alpha-1,3-mannosyltransferase OS=Homo sapiens GN=ALG3 PE=1 SV=1		ALG3	1	1	50.1	2			2.18009e+06	2.09248e+06	1.25513e+06	1.10626e+06	4	100	100	0.484	100	100	0.49		N-Glycan biosynthesis; Metabolic pathways
Q14692	Ribosome biogenesis protein BMS1 homolog OS=Homo sapiens GN=BMS1 PE=1 SV=1		BMS1	1	1	145.7	1							0								Ribosome biogenesis in eukaryotes
P05386	60S acidic ribosomal protein P1 OS=Homo sapiens GN=RPLP1 PE=1 SV=1		RPLP1	1	1	11.5	14				1.12187e+06	1.16313e+06	1.35096e+06	3		100	100	100	100	1.117		Ribosome	Cytoplasmic Ribosomal Proteins
Q13618	Cullin-3 OS=Homo sapiens GN=CUL3 PE=1 SV=2		CUL3	1	1	88.9	2	712651		1.24393e+06	818252	1996707	846349	5	1.485	2.005	1.35	100	100	0.959		Hedgehog signaling pathway; Ubiquitin mediated proteolysis
P28331	NADH-ubiquinone oxidoreductase 75 kDa subunit, mitochondrial OS=Homo sapiens GN=NDUFS1 PE=1 SV=3		NDUFS1	1	1	79.4	3							0								Metabolic pathways; Alzheimer's disease; Non-alcoholic fatty liver disease (NAFLD); Parkinson's disease; Oxidative phosphorylation; Huntington's disease	Oxidative phosphorylation; Electron Transport Chain
Q9Y2L1	Exosome complex exonuclease RRP44 OS=Homo sapiens GN=DIS3 PE=1 SV=2		DIS3	1	1	108.9	1					2.41329e+06	2.18774e+06	2		100	100		100	100		RNA degradation
H0UI06	Cytochrome c oxidase subunit 7A2, mitochondrial OS=Homo sapiens GN=COX7A2 PE=1 SV=1		COX7A2	1	1	12.8	11	2574772	6.17148e+06	6758937	5766847	9721864	8.31862e+06	6	2.233	2.702	1.21	0.971	1.299	1.338		Cardiac muscle contraction; Parkinson's disease; Oxidative phosphorylation; Non-alcoholic fatty liver disease (NAFLD); Alzheimer's disease; Huntington's disease	Electron Transport Chain
A8MWD9	Putative small nuclear ribonucleoprotein G-like protein 15 OS=Homo sapiens GN=SNRPGP15 PE=5 SV=2		LOC100130932; SNRPGP15	1	1	8.5	16							0
P0C7P4	Putative cytochrome b-c1 complex subunit Rieske-like protein 1 OS=Homo sapiens GN=UQCRFS1P1 PE=5 SV=1		UQCRFS1P1	1	1	30.8	9							0
Q8N6L1	Keratinocyte-associated protein 2 OS=Homo sapiens GN=KRTCAP2 PE=1 SV=2		KRTCAP2	1	1	14.7	13		699996	1.68768e+06	2.76816e+06		938702	4	100		0.01	4.109	1.292	0.314
P02545	Prelamin-A/C OS=Homo sapiens GN=LMNA PE=1 SV=1		LMNA	1	1	74.1	1			592499		695216	933279	3	100	100	0.987		100	100		Dilated cardiomyopathy; Hypertrophic cardiomyopathy (HCM); Apoptosis; Arrhythmogenic right ventricular cardiomyopathy (ARVC)	Adipogenesis; Fas Ligand (FasL) pathway and Stress induction of Heat Shock Proteins (HSP) regulation; Arrhythmogenic Right Ventricular Cardiomyopathy
Q8N2H4	Protein SYS1 homolog OS=Homo sapiens GN=SYS1 PE=1 SV=1		SYS1	1	1	17.6	14							0
Q96KA5	Cleft lip and palate transmembrane protein 1-like protein OS=Homo sapiens GN=CLPTM1L PE=1 SV=1		CLPTM1L	1	1	62.2	3							0
Q2NKX8	DNA excision repair protein ERCC-6-like OS=Homo sapiens GN=ERCC6L PE=1 SV=1		ERCC6L	1	1	141	1	154963		997967	825517	1.20404e+06	1.19983e+06	5	5.479	5.56	1.015	100	100	1.348
Q5JWF2	Guanine nucleotide-binding protein G(s) subunit alpha isoforms XLas OS=Homo sapiens GN=GNAS PE=1 SV=2		GNAS	1	1	111	1	1.47087e+06	1.87677e+06	2706612	1.92352e+06	2415527	2834947	6	1.566	1.175	0.751	1.065	1.455	1.367			Corticotropin-releasing hormone signaling pathway; Serotonin Receptor 4/6/7 and NR3C Signaling; Calcium Regulation in the Cardiac Cell; G Protein Signaling Pathways; Endothelin Pathways; Human Thyroid Stimulating Hormone (TSH) signaling pathway; Estrogen signaling pathway; Myometrial Relaxation and Contraction Pathways; Common Pathways Underlying Drug Addiction
Q96H79	Zinc finger CCCH-type antiviral protein 1-like OS=Homo sapiens GN=ZC3HAV1L PE=1 SV=2		ZC3HAV1L	1	1	32.9	4							0
Q96QU8	Exportin-6 OS=Homo sapiens GN=XPO6 PE=1 SV=1		XPO6	1	1	128.8	1	419609	490782	361026	463493		986338	5	0.732	0.01	0.01	0.981	1.936	1.973
A0A087WSV8	Nucleobindin 2, isoform CRA_b OS=Homo sapiens GN=NUCB2 PE=1 SV=1		NUCB2	1	1	50.2	2			1299131		2.53848e+06	1.25307e+06	3	100	100	1.643		100	100
Q7Z628	Neuroepithelial cell-transforming gene 1 protein OS=Homo sapiens GN=NET1 PE=1 SV=1		NET1	1	1	67.7	2		1.79864e+06					1				0.01	0.01				Apoptosis-related network due to altered Notch3 in ovarian cancer
P49915	GMP synthase [glutamine-hydrolyzing] OS=Homo sapiens GN=GMPS PE=1 SV=1		GMPS	1	1	76.7	2							0								Purine metabolism; Drug metabolism - other enzymes; Metabolic pathways
Q8N201	Integrator complex subunit 1 OS=Homo sapiens GN=INTS1 PE=1 SV=2		INTS1	1	1	244.1	1							0
A0A087WY85	Ubiquitin-conjugating enzyme E2 D3 OS=Homo sapiens GN=UBE2D3 PE=1 SV=1			1	1	16.8	7							0
Q96F45	Zinc finger protein 503 OS=Homo sapiens GN=ZNF503 PE=1 SV=1		ZNF503	1	1	62.5	2	664785	1.64127e+06	1.24778e+06	2.27832e+06	3281936	3.97182e+06	6	1.597	3.532	2.212	1.442	2.331	1.617
P46109	Crk-like protein OS=Homo sapiens GN=CRKL PE=1 SV=1		CRKL	1	1	33.8	5							0								ErbB signaling pathway; MicroRNAs in cancer; Chemokine signaling pathway; Renal cell carcinoma; Rap1 signaling pathway; Bacterial invasion of epithelial cells; Chronic myeloid leukemia; Focal adhesion; Insulin signaling pathway; Pathways in cancer; Shigellosis; MAPK signaling pathway; Fc gamma R-mediated phagocytosis; Neurotrophin signaling pathway; Regulation of actin cytoskeleton	Interferon type I signaling pathways; MAPK Signaling Pathway; Kit receptor signaling pathway; T-Cell antigen Receptor (TCR) Signaling Pathway; B Cell Receptor Signaling Pathway; Chemokine signaling pathway; EGF/EGFR Signaling Pathway; Signaling of Hepatocyte Growth Factor Receptor; IL-3 Signaling Pathway; IL-2 Signaling Pathway
Q9H2U1	ATP-dependent RNA helicase DHX36 OS=Homo sapiens GN=DHX36 PE=1 SV=2		DHX36	1	1	114.7	1		1.29153e+06	1.50689e+06			1.18964e+06	3	100		0.01	0.01	0.887	100		RNA degradation
O00232	26S proteasome non-ATPase regulatory subunit 12 OS=Homo sapiens GN=PSMD12 PE=1 SV=3		PSMD12	1	1	52.9	3			1.01715e+06	819591	1.68787e+06	1.30079e+06	4	100	100	1.396	100	100	1.472		Proteasome; Epstein-Barr virus infection	Parkin-Ubiquitin Proteasomal System pathway; Proteasome Degradation
O75955	Flotillin-1 OS=Homo sapiens GN=FLOT1 PE=1 SV=3		FLOT1	1	1	47.3	3						1.17839e+06	1					100	100		Insulin signaling pathway	Angiopoietin Like Protein 8 Regulatory Pathway; Insulin Signaling
Q9UL25	Ras-related protein Rab-21 OS=Homo sapiens GN=RAB21 PE=1 SV=3		RAB21	1	1	24.3	8							0
O00273	DNA fragmentation factor subunit alpha OS=Homo sapiens GN=DFFA PE=1 SV=1		DFFA	1	1	36.5	5							0								Apoptosis	Apoptosis; Fas Ligand (FasL) pathway and Stress induction of Heat Shock Proteins (HSP) regulation
Q8IZQ5	Selenoprotein H OS=Homo sapiens GN=SELH PE=1 SV=2		C11orf31; SELENOH	1	1	13.4	7	968677	3863825	1.03595e+06	1.08442e+06		2.07831e+06	5	0.91	0.01	0.01	0.292	0.518	1.777			Selenium Micronutrient Network; Selenium Metabolism and Selenoproteins
Q8IXU6	Solute carrier family 35 member F2 OS=Homo sapiens GN=SLC35F2 PE=1 SV=1		SLC35F2	1	1	41.2	6							0
P07910	Heterogeneous nuclear ribonucleoproteins C1/C2 OS=Homo sapiens GN=HNRNPC PE=1 SV=4		HNRNPC	1	1	33.7	4							0								Spliceosome	mRNA Processing
D6REX3	Protein transport protein Sec31A OS=Homo sapiens GN=SEC31A PE=1 SV=1		SEC31A	1	1	136.1	1	1.07947e+06	4.11377e+06	3.51573e+06	5.18873e+06	4.41112e+06	4.934e+06	6	2.771	2.924	1.055	1.31	1.156	0.882			Sterol Regulatory Element-Binding Proteins (SREBP) signalling
Q68CQ4	Digestive organ expansion factor homolog OS=Homo sapiens GN=DIEXF PE=1 SV=2		DIEXF	1	1	87	1							0
A0A0D9SF50	Lys-63-specific deubiquitinase BRCC36 OS=Homo sapiens GN=BRCC3 PE=1 SV=1			1	1	36.1	5	503653		1.18864e+06	1.32925e+06	1.20349e+06	835203	5	2.008	1.71	0.852	100	100	0.583
Q96N67	Dedicator of cytokinesis protein 7 OS=Homo sapiens GN=DOCK7 PE=1 SV=4		DOCK7	1	1	242.4	1							0
Q9UNZ2	NSFL1 cofactor p47 OS=Homo sapiens GN=NSFL1C PE=1 SV=2		NSFL1C	1	1	40.5	3							0								Protein processing in endoplasmic reticulum
Q9NWW5	Ceroid-lipofuscinosis neuronal protein 6 OS=Homo sapiens GN=CLN6 PE=1 SV=1		CLN6	1	1	35.9	7			1057485	1.68196e+06	1.44288e+06	888658	4	100	100	1.148	100	100	0.49
P48729	Casein kinase I isoform alpha OS=Homo sapiens GN=CSNK1A1 PE=1 SV=2		CSNK1A1	1	1	38.9	4		1.8703e+06					1				0.01	0.01			Wnt signaling pathway; Hedgehog signaling pathway; Breast cancer	Regulation of Wnt/B-catenin Signaling by Small Molecule Compounds; T-Cell Receptor and Co-stimulatory Signaling; Wnt/beta-catenin Signaling Pathway in Leukemia; Wnt Signaling Pathway Netpath
Q86VR2	Protein FAM134C OS=Homo sapiens GN=FAM134C PE=1 SV=1		FAM134C; RETREG3	1	1	51.4	3			2.42179e+06	3.53845e+06	1.07978e+06		3	100	100	0.375	100		0.01
Q99536	Synaptic vesicle membrane protein VAT-1 homolog OS=Homo sapiens GN=VAT1 PE=1 SV=2		VAT1	1	1	41.9	7							0
A0A0C4DFX9	Negative elongation factor A OS=Homo sapiens GN=NELFA PE=1 SV=1		NELFA; WHSC2	1	1	58.5	5	43093.6	995939	510719	583384		761140	5	10.083	0.01	0.01	0.609	0.736	1.21			Initiation of transcription and translation elongation at the HIV-1 LTR
O95831	Apoptosis-inducing factor 1, mitochondrial OS=Homo sapiens GN=AIFM1 PE=1 SV=1		AIFM1	1	1	66.9	2			1076967	2.29539e+06	3.02006e+06	2.40733e+06	4	100	100	2.358	100	100	0.973		Apoptosis	Nanomaterial induced apoptosis; Apoptosis Modulation by HSP70; Apoptosis Modulation and Signaling
O76003	Glutaredoxin-3 OS=Homo sapiens GN=GLRX3 PE=1 SV=2		GLRX3	1	1	37.4	3			1.18332e+06	2.03847e+06	3.06052e+06	2.36897e+06	4	100	100	2.175	100	100	1.078
P35610	Sterol O-acyltransferase 1 OS=Homo sapiens GN=SOAT1 PE=1 SV=3		SOAT1	1	1	64.7	3	1.26265e+06	836838			1.66544e+06	1.40756e+06	4	0.01	0.944	100	0.01	1.62	100		Steroid biosynthesis	Statin Pathway
Q9HA47	Uridine-cytidine kinase 1 OS=Homo sapiens GN=UCK1 PE=1 SV=1		UCK1	1	1	31.4	3	487273	713921	1.40567e+06	1.42204e+06	2.06811e+06	1.59048e+06	6	2.454	3.037	1.237	2.07	2.146	1.037		Drug metabolism - other enzymes; Metabolic pathways; Pyrimidine metabolism	Fluoropyrimidine Activity
Q9UNQ2	Probable dimethyladenosine transferase OS=Homo sapiens GN=DIMT1 PE=1 SV=1		DIMT1	1	1	35.2	4							0
O00400	Acetyl-coenzyme A transporter 1 OS=Homo sapiens GN=SLC33A1 PE=1 SV=1		SLC33A1	1	1	60.9	4		699655	2.08087e+06	423864	307033		4	100	100	0.124	0.629	0.01	0.01		Glycosphingolipid biosynthesis - ganglio series; Metabolic pathways	Ganglio Sphingolipid Metabolism
Q9UI30	Multifunctional methyltransferase subunit TRM112-like protein OS=Homo sapiens GN=TRMT112 PE=1 SV=1		TRMT112	1	1	14.2	10		1.39807e+06	1.13015e+06	1.14717e+06	532865	494497	5	100	100	0.397	0.853	0.341	0.4
P47755	F-actin-capping protein subunit alpha-2 OS=Homo sapiens GN=CAPZA2 PE=1 SV=3		CAPZA2	1	1	32.9	3		4.82955e+06	4975373	5522389	7.58416e+06	6635514	5	100	100	1.282	1.188	1.324	1.114		Endocytosis
Q13247	Serine/arginine-rich splicing factor 6 OS=Homo sapiens GN=SRSF6 PE=1 SV=2		SRSF6	1	1	39.6	3		910192	388276	395386	555536		4	100	100	1.203	0.451	0.01	0.01		Spliceosome; Herpes simplex infection	mRNA Processing
Q15814	Tubulin-specific chaperone C OS=Homo sapiens GN=TBCC PE=1 SV=2		TBCC	1	1	39.2	3	22709180	26303390	20379538	20539620	24559680	23584394	6	0.763	0.774	1.014	0.811	0.864	1.065
Q96PU8	Protein quaking OS=Homo sapiens GN=QKI PE=1 SV=1		QKI	1	1	37.6	2	80549.3	373366	903484	1.06744e+06	1782358	1.19977e+06	6	9.543	15.833	1.659	2.97	3.096	1.042			Exercise-induced Circadian Regulation
Q8IZH2	5'-3' exoribonuclease 1 OS=Homo sapiens GN=XRN1 PE=1 SV=1		XRN1	1	1	194	1		416313	896576	525013			3	100		0.01	1.31	0.01	0.01		Ribosome biogenesis in eukaryotes; RNA degradation
P31151	Protein S100-A7 OS=Homo sapiens GN=S100A7 PE=1 SV=4		S100A7	1	1	11.5	19	312701	134616		140045	1.82858e+06		4	0.01	4.184	100	1.081	0.01	0.01
Q9UBV8	Peflin OS=Homo sapiens GN=PEF1 PE=1 SV=1		PEF1	1	1	30.4	11							0
A0A0A0MTN0	Cullin-2 OS=Homo sapiens GN=CUL2 PE=1 SV=1		CUL2	1	1	88.4	1		303168	763917	821342	1.21689e+06	987125	5	100	100	1.34	2.815	3.137	1.114
J3KQ48	Peptidyl-tRNA hydrolase 2, mitochondrial OS=Homo sapiens GN=PTRH2 PE=1 SV=1		PTRH2	1	1	19.3	8			969978		1.65608e+06	852085	3	100	100	1.436		100	100
O60343	TBC1 domain family member 4 OS=Homo sapiens GN=TBC1D4 PE=1 SV=2		TBC1D4	1	1	146.5	1	475203	603922	990037	1.22864e+06	929612	866830	6	1.773	1.4	0.79	2.114	1.383	0.654		Insulin resistance; Thyroid hormone signaling pathway	Insulin Signaling
P12273	Prolactin-inducible protein OS=Homo sapiens GN=PIP PE=1 SV=1		PIP	1	1	16.6	7	2.10494e+06						1	0.01	0.01
Q96HY6	DDRGK domain-containing protein 1 OS=Homo sapiens GN=DDRGK1 PE=1 SV=2		DDRGK1	1	1	35.6	5		256307	526061	415633	630684	416503	5	100	100	1.008	1.685	1.566	0.929
Q9Y5Y2	Cytosolic Fe-S cluster assembly factor NUBP2 OS=Homo sapiens GN=NUBP2 PE=1 SV=1		NUBP2	1	1	28.8	10			1382779	1284610	1.11633e+06		3	100	100	0.679	100		0.01
O95163	Elongator complex protein 1 OS=Homo sapiens GN=IKBKAP PE=1 SV=3		IKBKAP; ELP1	1	1	150.2	1							0
P05388	60S acidic ribosomal protein P0 OS=Homo sapiens GN=RPLP0 PE=1 SV=1		RPLP0	1	1	34.3	3			47475.8	245617	296132	277915	4	100	100	5.246	100	100	1.049		Ribosome	Cytoplasmic Ribosomal Proteins
E7EMK3	Flotillin-2 OS=Homo sapiens GN=FLOT2 PE=1 SV=1			1	1	53.1	2			955287	1.31674e+06	1461858	1.95152e+06	4	100	100	1.287	100	100	1.374
L0R6Q1	Alternative protein SLC35A4 OS=Homo sapiens GN=SLC35A4 PE=4 SV=1		SLC35A4	1	1	11.1	8	217129	463036	1.3208e+06	1.86121e+06	3.09391e+06	1.78463e+06	6	5.175	10.196	1.97	4.176	3.713	0.889
P06702	Protein S100-A9 OS=Homo sapiens GN=S100A9 PE=1 SV=1		S100A9	1	1	13.2	13	1.85881e+06		887965	859000	2447237	668336	5	0.406	0.942	2.318	100	100	0.721			IL1 and megakaryocytes in obesity
Q9NQT8	Kinesin-like protein KIF13B OS=Homo sapiens GN=KIF13B PE=1 SV=2		KIF13B	1	1	202.7	1							0
H3BU86	Protein STX16-NPEPL1 OS=Homo sapiens GN=STX16-NPEPL1 PE=3 SV=1			1	1	43.2	5							0
E9PRZ1	Protein SAAL1 OS=Homo sapiens GN=SAAL1 PE=1 SV=1			1	1	53.8	5					1.31363e+06		1		100	100
Q9H944	Mediator of RNA polymerase II transcription subunit 20 OS=Homo sapiens GN=MED20 PE=1 SV=1		MED20	1	1	23.2	5							0
Q7KZF4	Staphylococcal nuclease domain-containing protein 1 OS=Homo sapiens GN=SND1 PE=1 SV=1		SND1	1	1	101.9	1	249607	188814	321142	332991	520230	279188	6	1.095	1.491	1.362	1.832	1.425	0.777		Epstein-Barr virus infection; Viral carcinogenesis
O43678	NADH dehydrogenase [ubiquinone] 1 alpha subcomplex subunit 2 OS=Homo sapiens GN=NDUFA2 PE=1 SV=3		NDUFA2	1	1	10.9	9	592189	680202	649120	743004	856754	802237	6	0.933	1.035	1.11	1.135	1.136	1.001		Alzheimer's disease; Non-alcoholic fatty liver disease (NAFLD); Huntington's disease; Metabolic pathways; Oxidative phosphorylation; Parkinson's disease	Oxidative phosphorylation; Electron Transport Chain
P43246	DNA mismatch repair protein Msh2 OS=Homo sapiens GN=MSH2 PE=1 SV=1		MSH2	1	1	104.7	1			561818	598528	1.17325e+06	828665	4	100	100	1.756	100	100	1.284		Pathways in cancer; Mismatch repair; Colorectal cancer; Platinum drug resistance	Rac1/Pak1/p38/MMP-2 pathway; Mismatch repair
Q9NTZ6	RNA-binding protein 12 OS=Homo sapiens GN=RBM12 PE=1 SV=1		RBM12	1	1	97.3	1							0
Q8NDD1	Uncharacterized protein C1orf131 OS=Homo sapiens GN=C1orf131 PE=1 SV=3		C1orf131	1	1	32.7	3	203265	1.11229e+06	400249	531146	681073	659651	6	1.675	2.397	1.431	0.496	0.571	1.152
Q9GZS3	WD repeat-containing protein 61 OS=Homo sapiens GN=WDR61 PE=1 SV=1		WDR61	1	1	33.6	7	753150	694138	991855	864862	1.37079e+06		5	1.12	1.302	1.162	1.295	0.01	0.01		RNA degradation
A8K070	COP9 signalosome complex subunit 1 OS=Homo sapiens GN=GPS1 PE=1 SV=1		GPS1	1	1	58.9	2	244374	569105	721874	970613	1.60845e+06	1.33939e+06	6	2.513	4.71	1.874	1.772	2.267	1.28
Q9NYL2	Mitogen-activated protein kinase kinase kinase MLT OS=Homo sapiens GN=ZAK PE=1 SV=3		ZAK; MAP3K20	1	1	91.1	1	586321	513684	524119	819457	453162	1.35127e+06	6	0.761	0.553	0.727	1.657	2.534	1.529		MAPK signaling pathway; Tight junction	MAPK Signaling Pathway
Q8WVD3	E3 ubiquitin-protein ligase RNF138 OS=Homo sapiens GN=RNF138 PE=1 SV=1		RNF138	1	1	28.2	4		2376905	1.3665e+06	2.01194e+06	2.58666e+06	2.06469e+06	5	100	100	1.592	0.879	0.837	0.952
P26640	Valine--tRNA ligase OS=Homo sapiens GN=VARS PE=1 SV=4		VARS; VARS2	1	1	140.4	1							0								Aminoacyl-tRNA biosynthesis	Amino Acid metabolism
Q96DR8	Mucin-like protein 1 OS=Homo sapiens GN=MUCL1 PE=1 SV=1		MUCL1	1	1	9	10	1.11609e+06	790004	919696	1.23394e+06	1.72011e+06	1.47461e+06	6	0.701	1.103	1.573	1.623	1.798	1.108
Q7KZN9	Cytochrome c oxidase assembly protein COX15 homolog OS=Homo sapiens GN=COX15 PE=1 SV=1		COX15	1	1	46	3	1063429	505686					2	0.01	0.01		0.01	0.01			Oxidative phosphorylation; Metabolic pathways; Porphyrin and chlorophyll metabolism	Electron Transport Chain
A0A0G2JK44	Bromodomain-containing protein 2 OS=Homo sapiens GN=BRD2 PE=1 SV=1			1	1	92	1							0
P00390	Glutathione reductase, mitochondrial OS=Homo sapiens GN=GSR PE=1 SV=2		GSR	1	1	56.2	2	311120			530516	727446	734864	4	0.01	1.673	100	100	100	1.284		Glutathione metabolism; Thyroid hormone synthesis	Sulfation Biotransformation Reaction; Glutathione metabolism; Amino Acid metabolism; Metapathway biotransformation; Oxidative Stress; Selenium Micronutrient Network; One carbon metabolism and related pathways; NRF2 pathway
Q7Z2K6	Endoplasmic reticulum metallopeptidase 1 OS=Homo sapiens GN=ERMP1 PE=1 SV=2		ERMP1	1	1	100.2	1		703354	928915	542539	602210	1.23382e+06	5	100	100	0.545	0.801	1.69	2.109
P25311	Zinc-alpha-2-glycoprotein OS=Homo sapiens GN=AZGP1 PE=1 SV=2		AZGP1	1	1	34.2	3	270737	616328	227443	239224	461787		5	0.715	1.22	1.708	0.403	0.01	0.01
Q8N5F7	NF-kappa-B-activating protein OS=Homo sapiens GN=NKAP PE=1 SV=1		NKAP	1	1	47.1	4	2.85151e+06	1.36949e+06	614604	655525	1.13569e+06	1.42702e+06	6	0.183	0.285	1.554	0.497	1.004	2.019
Q9GZZ1	N-alpha-acetyltransferase 50 OS=Homo sapiens GN=NAA50 PE=1 SV=1		NAA50	1	1	19.4	6	754141		669852	1.0486e+06	864259	1.35453e+06	5	0.756	0.82	1.085	100	100	1.198			Metapathway biotransformation
Q9NX58	Cell growth-regulating nucleolar protein OS=Homo sapiens GN=LYAR PE=1 SV=2		LYAR	1	1	43.6	3	291260	607797			382154	524993	4	0.01	0.939	100	0.01	0.832	100
P49721	Proteasome subunit beta type-2 OS=Homo sapiens GN=PSMB2 PE=1 SV=1		PSMB2	1	1	22.8	5	1.82434e+06	3.8397e+06	1.73882e+06	1259624	1352363	1.46927e+06	6	0.811	0.53	0.654	0.341	0.369	1.082		Proteasome	Proteasome Degradation
Q8IUH5	Palmitoyltransferase ZDHHC17 OS=Homo sapiens GN=ZDHHC17 PE=1 SV=2		ZDHHC17	1	1	72.6	1	805294	597663	653531	681961	931225	899238	6	0.69	0.827	1.198	1.186	1.45	1.223
A0A0A0MSF9	G patch domain-containing protein 11 OS=Homo sapiens GN=GPATCH11 PE=1 SV=1		CCDC75; GPATCH11	1	1	33.3	3	1.05707e+06	1.4086e+06	2.32737e+06	1.91827e+06	2.0869e+06	1881867	6	1.873	1.413	0.754	1.415	1.287	0.91
E7EVH7	Uncharacterized protein OS=Homo sapiens PE=4 SV=1			1	1	83.6	2	199107	248109	376715	697874	1.03401e+06	924879	6	1.61	3.716	2.308	2.922	3.591	1.229
Q15369	Transcription elongation factor B polypeptide 1 OS=Homo sapiens GN=TCEB1 PE=1 SV=1		TCEB1; ELOC	1	1	12.5	11	469176	614358	1.14039e+06	1.1905e+06	1.63173e+06	1.40801e+06	6	2.068	2.488	1.203	2.013	2.208	1.097		Renal cell carcinoma; HIF-1 signaling pathway; Ubiquitin mediated proteolysis; Pathways in cancer	Dual hijack model of Vif in HIV infection
P13473	Lysosome-associated membrane glycoprotein 2 OS=Homo sapiens GN=LAMP2 PE=1 SV=2		LAMP2	1	1	44.9	2		2.90489e+06	2.127e+06	4411226	3.15939e+06	5.69732e+06	5	100	100	1.249	1.578	1.89	1.198		Tuberculosis; Phagosome; Lysosome	Senescence and Autophagy in Cancer
P62993	Growth factor receptor-bound protein 2 OS=Homo sapiens GN=GRB2 PE=1 SV=1		GRB2	1	1	25.2	6							0								MicroRNAs in cancer; Natural killer cell mediated cytotoxicity; Choline metabolism in cancer; PI3K-Akt signaling pathway; MAPK signaling pathway; Focal adhesion; Chemokine signaling pathway; Insulin signaling pathway; B cell receptor signaling pathway; Gap junction; Ras signaling pathway; Dorso-ventral axis formation; Phospholipase D signaling pathway; Pathways in cancer; Fc epsilon RI signaling …	MAPK Signaling Pathway; Signaling Pathways in Glioblastoma; IL-6 signaling pathway; Alpha 6 Beta 4 signaling pathway; Focal Adhesion; Brain-Derived Neurotrophic Factor (BDNF) signaling pathway; IL-3 Signaling Pathway; Interleukin-11 Signaling Pathway; Integrin-mediated Cell Adhesion; Leptin signaling pathway; T-Cell antigen Receptor (TCR) Signaling Pathway; ESC Pluripotency Pathways; EPO Receptor…
Q6P1Q0	LETM1 domain-containing protein 1 OS=Homo sapiens GN=LETMD1 PE=1 SV=1		LETMD1	1	1	41.8	3			2.2718e+06	1.83519e+06			2	100		0.01	100		0.01
O94830	Phospholipase DDHD2 OS=Homo sapiens GN=DDHD2 PE=1 SV=2		DDHD2	1	1	81	2			773103		609547	1.02415e+06	3	100	100	0.663		100	100
Q15545	Transcription initiation factor TFIID subunit 7 OS=Homo sapiens GN=TAF7 PE=1 SV=1		TAF7	1	1	40.2	3		312888			364084		2		100	100	0.01	0.01			Basal transcription factors	Eukaryotic Transcription Initiation
Q9Y2Z0	Protein SGT1 homolog OS=Homo sapiens GN=SUGT1 PE=1 SV=3		SUGT1	1	1	41	3		262672	480347	649723	1.19174e+06	730262	5	100	100	2.087	2.57	2.678	1.042		NOD-like receptor signaling pathway	Nucleotide-binding Oligomerization Domain (NOD) pathway
A0A087WZ40	Ensconsin OS=Homo sapiens GN=MAP7 PE=1 SV=1		MAP7	1	1	87.8	2	270036	1.31711e+06	589515	458531	564646		5	1.857	1.496	0.806	0.362	0.01	0.01
P36543	V-type proton ATPase subunit E 1 OS=Homo sapiens GN=ATP6V1E1 PE=1 SV=1		ATP6V1E1	1	1	26.1	9		220817	907604	1.02324e+06	878101	566322	5	100	100	0.814	4.814	2.471	0.513		mTOR signaling pathway; Collecting duct acid secretion; Vibrio cholerae infection; Phagosome; Rheumatoid arthritis; Epithelial cell signaling in Helicobacter pylori infection; Oxidative phosphorylation; Synaptic vesicle cycle; Metabolic pathways
Q9NRF9	DNA polymerase epsilon subunit 3 OS=Homo sapiens GN=POLE3 PE=1 SV=1		POLE3	1	1	16.8	7							0								Metabolic pathways; Base excision repair; Pyrimidine metabolism; HTLV-I infection; DNA replication; Nucleotide excision repair; Purine metabolism
A0A0D9SFP9	Uncharacterized protein OS=Homo sapiens PE=4 SV=1			1	1	19.1	6			592740			487069	2	100		0.01		100	100
P31944	Caspase-14 OS=Homo sapiens GN=CASP14 PE=1 SV=2		CASP14	1	1	27.7	4	194317		126883	312020	751177	365206	5	0.556	2.766	4.979	100	100	1.085
Q8N4V1	Membrane magnesium transporter 1 OS=Homo sapiens GN=MMGT1 PE=1 SV=1		MMGT1	1	1	14.7	18							0
Q96HS1	Serine/threonine-protein phosphatase PGAM5, mitochondrial OS=Homo sapiens GN=PGAM5 PE=1 SV=2		PGAM5	1	1	32	3							0								TNF signaling pathway
Q8NBU5	ATPase family AAA domain-containing protein 1 OS=Homo sapiens GN=ATAD1 PE=1 SV=1		ATAD1	1	1	40.7	4	287814	488380	579544	439343	690492	651050	6	1.713	1.717	1.002	0.935	1.284	1.374
B4E0Y9	Serine/threonine-protein kinase 26 OS=Homo sapiens GN=STK26 PE=1 SV=1		MST4; STK26	1	1	49.2	2	379428	244234	531935	637880	732498	689786	6	1.193	1.381	1.158	2.714	2.721	1.003
Q12872	Splicing factor, suppressor of white-apricot homolog OS=Homo sapiens GN=SFSWAP PE=1 SV=3		SFSWAP	1	1	104.8	1	1.0717e+06	1.54741e+06	816647		850368	697656	5	0.648	0.568	0.876	0.01	0.434	100			mRNA Processing
P62241	40S ribosomal protein S8 OS=Homo sapiens GN=RPS8 PE=1 SV=2		RPS8	1	1	24.2	6							0								Ribosome	Cytoplasmic Ribosomal Proteins
Q13416	Origin recognition complex subunit 2 OS=Homo sapiens GN=ORC2 PE=1 SV=2		ORC2	1	1	65.9	1	173304		425819	405775	730461	582657	5	2.09	3.016	1.443	100	100	1.332		Cell cycle	Cell Cycle; DNA Replication; G1 to S cell cycle control
Q92783	Signal transducing adapter molecule 1 OS=Homo sapiens GN=STAM PE=1 SV=3		STAM	1	1	59.1	5							0								Endocytosis; Jak-STAT signaling pathway	EGF/EGFR Signaling Pathway; VEGFA-VEGFR2 Signaling Pathway
Q5BJD5	Transmembrane protein 41B OS=Homo sapiens GN=TMEM41B PE=1 SV=1		TMEM41B	1	1	32.5	7			295237	535137	315939	218371	4	100	100	0.9	100	100	0.378
P41252	Isoleucine--tRNA ligase, cytoplasmic OS=Homo sapiens GN=IARS PE=1 SV=2		IARS	1	1	144.4	1		904887		715010	1.51792e+06	884557	4		100	100	0.821	0.942	1.147		Aminoacyl-tRNA biosynthesis	Amino Acid metabolism
Q9H3G5	Probable serine carboxypeptidase CPVL OS=Homo sapiens GN=CPVL PE=1 SV=2		CPVL	1	1	54.1	2							0
E7ESC6	Exportin-7 OS=Homo sapiens GN=XPO7 PE=1 SV=1		XPO7	1	1	124	1			839908	914371	1.71019e+06	1.19839e+06	4	100	100	1.712	100	100	1.215
K7ESQ2	Kinetochore protein Spc24 (Fragment) OS=Homo sapiens GN=SPC24 PE=1 SV=1			1	1	23.5	8							0
B1AK88	Capping protein (Actin filament) muscle Z-line, beta, isoform CRA_d OS=Homo sapiens GN=CAPZB PE=1 SV=1		CAPZB	1	1	33.8	5			421592	369646	593659	463860	4	100	100	1.184	100	100	1.164
Q9NRX2	39S ribosomal protein L17, mitochondrial OS=Homo sapiens GN=MRPL17 PE=1 SV=1		MRPL17	1	1	20	5							0								Ribosome
Q12893	Transmembrane protein 115 OS=Homo sapiens GN=TMEM115 PE=1 SV=1		TMEM115	1	1	38.2	7							0
E7ETY2	Treacle protein OS=Homo sapiens GN=TCOF1 PE=1 SV=1		TCOF1	1	1	152.2	1		1.09433e+06	437490	572410	982649	1.05152e+06	5	100	100	1.889	0.543	0.926	1.703
Q9NSK0	Kinesin light chain 4 OS=Homo sapiens GN=KLC4 PE=1 SV=3		KLC4	1	1	68.6	2	548982	967662		736065	707867	1.03369e+06	5	0.01	0.923	100	0.79	1.029	1.302		Salmonella infection
P09661	U2 small nuclear ribonucleoprotein A' OS=Homo sapiens GN=SNRPA1 PE=1 SV=2		SNRPA1	1	1	28.4	4							0								Spliceosome	mRNA Processing
Q96ST2	Protein IWS1 homolog OS=Homo sapiens GN=IWS1 PE=1 SV=2		IWS1	1	1	91.9	2							0
P18615	Negative elongation factor E OS=Homo sapiens GN=NELFE PE=1 SV=3		NELFE; RDBP	1	1	43.2	2		922358	845706	804175	1.01614e+06	782049	5	100	100	1.011	0.906	0.817	0.902			Initiation of transcription and translation elongation at the HIV-1 LTR
P15153	Ras-related C3 botulinum toxin substrate 2 OS=Homo sapiens GN=RAC2 PE=1 SV=1		RAC2	1	1	21.4	4			2.38359e+06				1	100		0.01					B cell receptor signaling pathway; Regulation of actin cytoskeleton; Focal adhesion; Chemokine signaling pathway; Natural killer cell mediated cytotoxicity; Viral myocarditis; Rap1 signaling pathway; Leukocyte transendothelial migration; Pancreatic cancer; Choline metabolism in cancer; cAMP signaling pathway; Pathways in cancer; Fc gamma R-mediated phagocytosis; MAPK signaling pathway; Fc epsilon…	Regulation of Actin Cytoskeleton; Microglia Pathogen Phagocytosis Pathway; DNA Damage Response (only ATM dependent); RalA downstream regulated genes; MAPK Signaling Pathway; Integrin-mediated Cell Adhesion; B Cell Receptor Signaling Pathway; Chemokine signaling pathway; Insulin Signaling; Focal Adhesion
P22307	Non-specific lipid-transfer protein OS=Homo sapiens GN=SCP2 PE=1 SV=2		SCP2	1	1	59	2	330844	986759	1.25238e+06	1.36519e+06	1.90257e+06	1.94853e+06	6	3.221	4.115	1.278	1.437	1.902	1.324		Metabolic pathways; Peroxisome; Primary bile acid biosynthesis; PPAR signaling pathway	PPAR signaling pathway; DNA Damage Response (only ATM dependent); PPAR Alpha Pathway; Mitochondrial LC-Fatty Acid Beta-Oxidation
Q16659	Mitogen-activated protein kinase 6 OS=Homo sapiens GN=MAPK6 PE=1 SV=1		MAPK6	1	1	82.6	2		166647	196010		404954		3	100	100	1.738	0.01	0.01				Angiopoietin Like Protein 8 Regulatory Pathway; MAPK Signaling Pathway; Integrin-mediated Cell Adhesion; Signal Transduction of S1P Receptor; ESC Pluripotency Pathways; Insulin Signaling; Focal Adhesion; Regulation of Actin Cytoskeleton
Q99653	Calcineurin B homologous protein 1 OS=Homo sapiens GN=CHP1 PE=1 SV=3		CHP1	1	1	22.4	6			1462749	1.44397e+06	1193934		3	100	100	0.686	100		0.01			Alzheimers Disease; T-Cell antigen Receptor (TCR) pathway during Staphylococcus aureus infection
H7BY58	Protein-L-isoaspartate O-methyltransferase OS=Homo sapiens GN=PCMT1 PE=1 SV=1		PCMT1	1	1	30.3	3							0
Q92692	Nectin-2 OS=Homo sapiens GN=PVRL2 PE=1 SV=1		PVRL2; NECTIN2	1	1	57.7	1			366933	388099	632868		3	100	100	1.451	100		0.01		Adherens junction; Herpes simplex infection; Cell adhesion molecules (CAMs)	Monoamine Transport
A0A0A0MS54	cAMP-dependent protein kinase catalytic subunit beta OS=Homo sapiens GN=PRKACB PE=1 SV=1			1	1	41.3	3			960937	428509			2	100		0.01	100		0.01			Common Pathways Underlying Drug Addiction; Chemokine signaling pathway
P62745	Rho-related GTP-binding protein RhoB OS=Homo sapiens GN=RHOB PE=1 SV=1		RHOB	1	1	22.1	12							0									Neural Crest Differentiation; Androgen receptor signaling pathway; Spinal Cord Injury; Focal Adhesion
Q12906	Interleukin enhancer-binding factor 3 OS=Homo sapiens GN=ILF3 PE=1 SV=3		ILF3	1	1	95.3	1							0
Q14696	LDLR chaperone MESD OS=Homo sapiens GN=MESDC2 PE=1 SV=2		MESDC2; MESD	1	1	26.1	5							0
O14776	Transcription elongation regulator 1 OS=Homo sapiens GN=TCERG1 PE=1 SV=2		TCERG1	1	1	123.8	1							0								Spliceosome
O60524	Nuclear export mediator factor NEMF OS=Homo sapiens GN=NEMF PE=1 SV=4		NEMF	1	1	122.9	1			406571	786627	585530	659992	4	100	100	1.211	100	100	0.778
Q9BWH6	RNA polymerase II-associated protein 1 OS=Homo sapiens GN=RPAP1 PE=1 SV=3		RPAP1	1	1	152.7	1	669475	1.09649e+06	1.63773e+06	1.49111e+06	1.01936e+06	1.49952e+06	6	2.081	1.089	0.523	1.413	1.318	0.933
P11274	Breakpoint cluster region protein OS=Homo sapiens GN=BCR PE=1 SV=2		BCR	1	1	142.7	1	666494		429854		950123	773126	4	0.549	1.02	1.859		100	100		Chronic myeloid leukemia; Pathways in cancer	Imatinib and Chronic Myeloid Leukemia
O43929	Origin recognition complex subunit 4 OS=Homo sapiens GN=ORC4 PE=1 SV=2		ORC4	1	1	50.3	3							0								Cell cycle	Cell Cycle; DNA Replication; G1 to S cell cycle control
P49756	RNA-binding protein 25 OS=Homo sapiens GN=RBM25 PE=1 SV=3		RBM25	1	1	100.1	3							0								Spliceosome
Q9NPI6	mRNA-decapping enzyme 1A OS=Homo sapiens GN=DCP1A PE=1 SV=2		DCP1A	1	1	63.3	2		663621	2.15519e+06				2	100		0.01	0.01	0.01			RNA degradation	TGF-beta Signaling Pathway
P51617	Interleukin-1 receptor-associated kinase 1 OS=Homo sapiens GN=IRAK1 PE=1 SV=2		IRAK1	1	1	76.5	1	1.03176e+06				1.01865e+06		2	0.01	0.706	100					Pertussis; Epstein-Barr virus infection; Measles; NF-kappa B signaling pathway; Neurotrophin signaling pathway; Toll-like receptor signaling pathway; Chagas disease (American trypanosomiasis); Toxoplasmosis; Tuberculosis; Leishmaniasis	Regulation of toll-like receptor signaling pathway; Toll-like receptor signaling pathway; ApoE and miR-146 in inflammation and atherosclerosis; Toll-like Receptor Signaling; Interleukin-1 Induced Activation of NF-kappa-B; Structural Pathway of Interleukin 1 (IL-1); IL1 and megakaryocytes in obesity; IL-1 signaling pathway; Simplified Depiction of MYD88 Distinct Input-Output Pathway; TLR4 Signalin…
Q8WUY8	N-acetyltransferase 14 OS=Homo sapiens GN=NAT14 PE=1 SV=1		NAT14	1	1	21.6	7							0									Metapathway biotransformation
Q06323	Proteasome activator complex subunit 1 OS=Homo sapiens GN=PSME1 PE=1 SV=1		PSME1	1	1	28.7	8							0								Proteasome; Antigen processing and presentation	Proteasome Degradation
V9GYM8	Rho guanine nucleotide exchange factor 2 OS=Homo sapiens GN=ARHGEF2 PE=1 SV=1			1	1	116	1	364273	727666	718008	799885	1.05155e+06	1.41486e+06	6	1.677	2.066	1.232	1.142	1.873	1.64
Q9BPZ3	Polyadenylate-binding protein-interacting protein 2 OS=Homo sapiens GN=PAIP2 PE=1 SV=1		PAIP2	1	1	15	24	493085		1.08361e+06	821036		1.09725e+06	4	1.87	0.01	0.01	100	100	1.239
Q14680	Maternal embryonic leucine zipper kinase OS=Homo sapiens GN=MELK PE=1 SV=3		MELK	1	1	74.6	3							0
P51970	NADH dehydrogenase [ubiquinone] 1 alpha subcomplex subunit 8 OS=Homo sapiens GN=NDUFA8 PE=1 SV=3		NDUFA8	1	1	20.1	8	1.57741e+06						1	0.01	0.01						Oxidative phosphorylation; Metabolic pathways; Parkinson's disease; Non-alcoholic fatty liver disease (NAFLD); Alzheimer's disease; Huntington's disease	Oxidative phosphorylation; Electron Transport Chain
Q9BWH2	FUN14 domain-containing protein 2 OS=Homo sapiens GN=FUNDC2 PE=1 SV=2		FUNDC2	1	1	20.7	6	3.00289e+06	5.45135e+06	4033528	5.99759e+06	5.88766e+06	6.75722e+06	6	1.143	1.403	1.228	1.143	1.194	1.045
P11233	Ras-related protein Ral-A OS=Homo sapiens GN=RALA PE=1 SV=1		RALA	1	1	23.6	7			901396	551053	809796	950936	4	100	100	0.756	100	100	1.6		Phospholipase D signaling pathway; Pathways in cancer; Ras signaling pathway; Rap1 signaling pathway; Pancreatic cancer	RalA downstream regulated genes; EGF/EGFR Signaling Pathway
Q92575	UBX domain-containing protein 4 OS=Homo sapiens GN=UBXN4 PE=1 SV=2		UBXN4	1	1	56.7	1	335374	340132	342290	463342	852870	578234	6	0.868	1.82	2.096	1.415	1.638	1.157
Q01804	OTU domain-containing protein 4 OS=Homo sapiens GN=OTUD4 PE=1 SV=4		OTUD4	1	1	124	1		491344	185432			322223	3	100		0.01	0.01	0.632	100
Q8N806	Putative E3 ubiquitin-protein ligase UBR7 OS=Homo sapiens GN=UBR7 PE=1 SV=2		UBR7	1	1	48	2							0
P26196	Probable ATP-dependent RNA helicase DDX6 OS=Homo sapiens GN=DDX6 PE=1 SV=2		DDX6	1	1	54.4	2							0								RNA degradation
O43488	Aflatoxin B1 aldehyde reductase member 2 OS=Homo sapiens GN=AKR7A2 PE=1 SV=3		AKR7A2	1	1	39.6	2		108636	411764	380231	498810	615091	5	100	100	1.019	3.636	5.455	1.5		Metabolism of xenobiotics by cytochrome P450	Aflatoxin B1 metabolism; Metapathway biotransformation
P46940	Ras GTPase-activating-like protein IQGAP1 OS=Homo sapiens GN=IQGAP1 PE=1 SV=1		IQGAP1	1	1	189.1	1							0								Regulation of actin cytoskeleton; Adherens junction; Proteoglycans in cancer	Regulation of Actin Cytoskeleton; VEGFA-VEGFR2 Signaling Pathway; EGF/EGFR Signaling Pathway; G13 Signaling Pathway
A0A087WVW2	Ig gamma-3 chain C region OS=Homo sapiens GN=IGHG3 PE=1 SV=1			1	1	57.1	4							0
P20700	Lamin-B1 OS=Homo sapiens GN=LMNB1 PE=1 SV=2		LMNB1	1	1	66.4	2							0								Apoptosis	Fas Ligand (FasL) pathway and Stress induction of Heat Shock Proteins (HSP) regulation
Q5JXB2	Putative ubiquitin-conjugating enzyme E2 N-like OS=Homo sapiens GN=UBE2NL PE=1 SV=1		UBE2NL	1	1	17.4	7	103425	296844	291569	344946	403421	407673	6	2.398	2.791	1.164	1.207	1.323	1.096		Ubiquitin mediated proteolysis
Q8NE86	Calcium uniporter protein, mitochondrial OS=Homo sapiens GN=MCU PE=1 SV=1		MCU	1	1	39.8	3							0								Calcium signaling pathway; NOD-like receptor signaling pathway
P49643	DNA primase large subunit OS=Homo sapiens GN=PRIM2 PE=1 SV=2		PRIM2	1	1	58.8	2	203761	262510	361006	437938	677848	532400	6	1.507	2.38	1.579	1.733	1.954	1.127		DNA replication; Pyrimidine metabolism; Purine metabolism; Metabolic pathways	G1 to S cell cycle control; DNA Replication
H0YNP7	Dehydrogenase/reductase SDR family member 4 (Fragment) OS=Homo sapiens GN=DHRS4 PE=4 SV=1			1	1	7.3	20	133027088	42206460	146242752		15813117	34542772	5	0.935	0.085	0.091	0.01	0.788	100
F5GXJ1	NADH dehydrogenase [ubiquinone] iron-sulfur protein 7, mitochondrial OS=Homo sapiens GN=NDUFS7 PE=1 SV=1			1	1	25.4	4							0
Q8NHP8	Putative phospholipase B-like 2 OS=Homo sapiens GN=PLBD2 PE=1 SV=2		PLBD2	1	1	65.4	1							0
P17028	Zinc finger protein 24 OS=Homo sapiens GN=ZNF24 PE=1 SV=4		ZNF24	1	1	42.1	3	69681.1	509928	342986	245150	433930	396418	6	4.188	4.456	1.064	0.499	0.749	1.499
Q9BXS5	AP-1 complex subunit mu-1 OS=Homo sapiens GN=AP1M1 PE=1 SV=3		AP1M1	1	1	48.6	2							0								Lysosome
A0A024RA52	Proteasome subunit alpha type OS=Homo sapiens GN=PSMA2 PE=1 SV=1		PSMA2	1	1	25.9	8	1.03374e+06	1.47904e+06	1.45306e+06	1.4384e+06	1.37254e+06	1.18174e+06	6	1.196	0.95	0.794	1.01	0.77	0.762		Proteasome	Proteasome Degradation
Q6ZMG9	Ceramide synthase 6 OS=Homo sapiens GN=CERS6 PE=1 SV=1		CERS6	1	1	44.9	2							0								Sphingolipid signaling pathway; Metabolic pathways; Sphingolipid metabolism	Sphingolipid Metabolism
P37108	Signal recognition particle 14 kDa protein OS=Homo sapiens GN=SRP14 PE=1 SV=2		SRP14	1	1	14.6	10	325047	602800	601579	766429	1.00122e+06	850379	6	1.575	2.204	1.4	1.321	1.359	1.029		Protein export
Q99961	Endophilin-A2 OS=Homo sapiens GN=SH3GL1 PE=1 SV=1		SH3GL1	1	1	41.5	2	120699	183971	434074	406941	486875	469952	6	3.06	2.886	0.943	2.298	2.461	1.071		Endocytosis
J3QRS3	Myosin regulatory light chain 12A OS=Homo sapiens GN=MYL12A PE=1 SV=1		MYL12A	1	1	20.4	6							0
B8ZZ87	Mitotic-spindle organizing protein 2B OS=Homo sapiens GN=MZT2B PE=1 SV=1		MZT2B	1	1	22.3	3			1.13661e+06		1.48732e+06		2	100	100	1.101
Q14108	Lysosome membrane protein 2 OS=Homo sapiens GN=SCARB2 PE=1 SV=2		SCARB2	1	1	54.3	2	170346		492975		601714	736989	4	2.462	2.527	1.027		100	100		Lysosome	Primary Focal Segmental Glomerulosclerosis FSGS
Q12769	Nuclear pore complex protein Nup160 OS=Homo sapiens GN=NUP160 PE=1 SV=3		NUP160	1	1	162	1							0								RNA transport

## Sheet: Final table
Accession	Description	Marked as	Gene Symbol	# PSMs	# Unique Peptides	MW [kDa]	Coverage [%]	Abundance:Rep 1, Control	Abundance: Rep 2, Control	Abundance: Rep 1, Wildtype	Abundance: Rep 2, Wildtype	Abundance: Rep 1, G95L	Abundance: Rep 2, G95L	Abundance Ratio: (Rep 1, Wildtype) / (Rep 1, Control)	Abundance Ratio: (Rep 1, G95L) / (Rep 1, Control)	Abundance Ratio: (Rep 1, G95L) / (Rep 1, Wildtype)	Abundance Ratio: (Rep 2, Wildtype) / (Rep 2, Control)	Abundance Ratio: (Rep 2, G95L) / (Rep 2, Control)	Abundance Ratio: (Rep 2, G95L) / (Rep 2, Wildtype)	Abundance log2 Ratio: (Rep 1, Wildtype) / (Rep 1, Control)	Abundance log2 Ratio: (Rep 1, G95L) / (Rep 1, Control)	Abundance log2 Ratio: (Rep 1, G95L) / (Rep 1, Wildtype)	Abundance log2 Ratio: (Rep 2, Wildtype) / (Rep 2, Control)	Abundance log2 Ratio: (Rep 2, G95L) / (Rep 2, Control)	Abundance log2 Ratio: (Rep 2, G95L) / (Rep 2, Wildtype)	Modifications	KEGG Pathways	WikiPathways
Q9UQ35	Serine/arginine repetitive matrix protein 2 OS=Homo sapiens GN=SRRM2 PE=1 SV=2		SRRM2	2	2	299.4	1	186599	2.20825e+06	153032	377452				0.01	0.01	0.181	0.01	0.01	#VALUE!	-6.64386	-6.64386	-2.46594	-6.64386	-6.64386
A0A087WZ40	Ensconsin OS=Homo sapiens GN=MAP7 PE=1 SV=1		MAP7	1	1	87.8	2	270036	1.31711e+06	589515	458531	564646		1.857	1.496	0.806	0.362	0.01	0.01	0.892974	0.58111	-0.311148	-1.46594	-6.64386	-6.64386
P25311	Zinc-alpha-2-glycoprotein OS=Homo sapiens GN=AZGP1 PE=1 SV=2		AZGP1	1	1	34.2	3	270737	616328	227443	239224	461787		0.715	1.22	1.708	0.403	0.01	0.01	-0.483985	0.286881	0.772308	-1.31115	-6.64386	-6.64386
Q13247	Serine/arginine-rich splicing factor 6 OS=Homo sapiens GN=SRSF6 PE=1 SV=2		SRSF6	1	1	39.6	3		910192	388276	395386	555536		100	100	1.203	0.451	0.01	0.01	6.64386	6.64386	0.266637	-1.1488	-6.64386	-6.64386		Spliceosome; Herpes simplex infection	mRNA Processing
Q14684	Ribosomal RNA processing protein 1 homolog B OS=Homo sapiens GN=RRP1B PE=1 SV=3		RRP1B	3	1	84.4	2		989691	589262	495269	566531		100	100	0.809	0.52	0.01	0.01	6.64386	6.64386	-0.305788	-0.943416	-6.64386	-6.64386
O00400	Acetyl-coenzyme A transporter 1 OS=Homo sapiens GN=SLC33A1 PE=1 SV=1		SLC33A1	1	1	60.9	4		699655	2.08087e+06	423864	307033		100	100	0.124	0.629	0.01	0.01	6.64386	6.64386	-3.01159	-0.668868	-6.64386	-6.64386		Glycosphingolipid biosynthesis - ganglio series; Metabolic pathways	Ganglio Sphingolipid Metabolism
H0YL70	Transducin-like enhancer protein 3 OS=Homo sapiens GN=TLE3 PE=1 SV=1		TLE3	5	1	84.4	1	632226	1.38997e+06	620163	1.41163e+06	1.9908e+06		0.835	2.253	2.7	1.055	0.01	0.01	-0.260152	1.17185	1.43296	0.077243	-6.64386	-6.64386			White fat cell differentiation
P31151	Protein S100-A7 OS=Homo sapiens GN=S100A7 PE=1 SV=4		S100A7	1	1	11.5	19	312701	134616		140045	1.82858e+06		0.01	4.184	100	1.081	0.01	0.01	-6.64386	2.06488	6.64386	0.112367	-6.64386	-6.64386
P55010	Eukaryotic translation initiation factor 5 OS=Homo sapiens GN=EIF5 PE=1 SV=2		EIF5	4	1	49.2	2	1.9754e+06	6.07401e+06		6.72479e+06	6.16721e+06		0.01	2.234	100	1.15	0.01	0.01	-6.64386	1.15963	6.64386	0.201634	-6.64386	-6.64386		RNA transport	Translation Factors
O96000	NADH dehydrogenase [ubiquinone] 1 beta subcomplex subunit 10 OS=Homo sapiens GN=NDUFB10 PE=1 SV=3		NDUFB10	4	1	20.8	6	587154	875499	985010	1.0246e+06	1.76646e+06		1.427	2.153	1.508	1.216	0.01	0.01	0.512985	1.10635	0.592636	0.282143	-6.64386	-6.64386		Non-alcoholic fatty liver disease (NAFLD); Parkinson's disease; Oxidative phosphorylation; Huntington's disease; Metabolic pathways; Alzheimer's disease	Electron Transport Chain; Oxidative phosphorylation
Q9GZS3	WD repeat-containing protein 61 OS=Homo sapiens GN=WDR61 PE=1 SV=1		WDR61	1	1	33.6	7	753150	694138	991855	864862	1.37079e+06		1.12	1.302	1.162	1.295	0.01	0.01	0.163499	0.380729	0.21661	0.372952	-6.64386	-6.64386		RNA degradation
Q8IZH2	5'-3' exoribonuclease 1 OS=Homo sapiens GN=XRN1 PE=1 SV=1		XRN1	1	1	194	1		416313	896576	525013			100		0.01	1.31	0.01	0.01	6.64386	#VALUE!	-6.64386	0.389567	-6.64386	-6.64386		Ribosome biogenesis in eukaryotes; RNA degradation
O60231	Putative pre-mRNA-splicing factor ATP-dependent RNA helicase DHX16 OS=Homo sapiens GN=DHX16 PE=1 SV=2		DHX16	3	2	119.2	2	56164.5	310226	252101	406666	415359		3.819	5.292	1.386	1.362	0.01	0.01	1.93319	2.40381	0.470927	0.445727	-6.64386	-6.64386		Spliceosome	mRNA Processing
Q6NUK1	Calcium-binding mitochondrial carrier protein SCaMC-1 OS=Homo sapiens GN=SLC25A24 PE=1 SV=2		SLC25A24	3	1	53.3	3	1.41444e+06	1.10488e+06	1.06827e+06	1.63659e+06	1.45665e+06		0.643	0.737	1.147	1.539	0.01	0.01	-0.637109	-0.440263	0.197865	0.621993	-6.64386	-6.64386
Q86Y56	Dynein assembly factor 5, axonemal OS=Homo sapiens GN=DNAAF5 PE=1 SV=4		HEATR2; DNAAF5	3	3	93.5	4	680386	408979	899037	829207	1.18581e+06		1.124	1.247	1.109	2.107	0.01	0.01	0.168642	0.318461	0.149259	1.07519	-6.64386	-6.64386
P30876	DNA-directed RNA polymerase II subunit RPB2 OS=Homo sapiens GN=POLR2B PE=1 SV=1		POLR2B	4	1	133.8	1		479304	1.26562e+06	1.00607e+06	1.56613e+06		100	100	1.041	2.181	0.01	0.01	6.64386	6.64386	0.0579701	1.12499	-6.64386	-6.64386		Epstein-Barr virus infection; Purine metabolism; Pyrimidine metabolism; RNA polymerase; Huntington's disease; Metabolic pathways	Eukaryotic Transcription Initiation
Q13283	Ras GTPase-activating protein-binding protein 1 OS=Homo sapiens GN=G3BP1 PE=1 SV=1		G3BP1	5	3	52.1	8	2.28592e+06	2.08666e+06	1.15925e+06	1.47089e+06			0.846	0.01	0.01	6.416	0.01	0.01	-0.24127	-6.64386	-6.64386	2.68167	-6.64386	-6.64386
Q15904	V-type proton ATPase subunit S1 OS=Homo sapiens GN=ATP6AP1 PE=1 SV=2		ATP6AP1	4	1	52	3	1.26438e+06		1.44332e+06	1.72304e+06			0.971	0.01	0.01	100		0.01	-0.0424568	-6.64386	-6.64386	6.64386	#VALUE!	-6.64386		Vibrio cholerae infection; Hepatitis B; Rheumatoid arthritis; Phagosome; Metabolic pathways; Oxidative phosphorylation; Tuberculosis; Lysosome; Epithelial cell signaling in Helicobacter pylori infection	Oxidative phosphorylation
P13010	X-ray repair cross-complementing protein 5 OS=Homo sapiens GN=XRCC5 PE=1 SV=3		XRCC5	9	2	82.7	5			1.30051e+06	1.12064e+06			100		0.01	100		0.01	6.64386	#VALUE!	-6.64386	6.64386	#VALUE!	-6.64386		Non-homologous end-joining	Non-homologous end joining
Q9UNE7	E3 ubiquitin-protein ligase CHIP OS=Homo sapiens GN=STUB1 PE=1 SV=2		STUB1	4	1	34.8	2			466952	533906			100		0.01	100		0.01	6.64386	#VALUE!	-6.64386	6.64386	#VALUE!	-6.64386		Ubiquitin mediated proteolysis; Protein processing in endoplasmic reticulum	Parkin-Ubiquitin Proteasomal System pathway; Androgen receptor signaling pathway
Q8N357	Solute carrier family 35 member F6 OS=Homo sapiens GN=SLC35F6 PE=1 SV=1		C2orf18; SLC35F6	2	1	40.2	3			615572	998224			100		0.01	100		0.01	6.64386	#VALUE!	-6.64386	6.64386	#VALUE!	-6.64386
Q9GZP9	Derlin-2 OS=Homo sapiens GN=DERL2 PE=1 SV=1		DERL2	2	1	27.5	5			4043063	3.91026e+06			100		0.01	100		0.01	6.64386	#VALUE!	-6.64386	6.64386	#VALUE!	-6.64386		Protein processing in endoplasmic reticulum
Q6P1Q0	LETM1 domain-containing protein 1 OS=Homo sapiens GN=LETMD1 PE=1 SV=1		LETMD1	1	1	41.8	3			2.2718e+06	1.83519e+06			100		0.01	100		0.01	6.64386	#VALUE!	-6.64386	6.64386	#VALUE!	-6.64386
A0A0A0MS54	cAMP-dependent protein kinase catalytic subunit beta OS=Homo sapiens GN=PRKACB PE=1 SV=1			1	1	41.3	3			960937	428509			100		0.01	100		0.01	6.64386	#VALUE!	-6.64386	6.64386	#VALUE!	-6.64386			Common Pathways Underlying Drug Addiction; Chemokine signaling pathway
Q86VR2	Protein FAM134C OS=Homo sapiens GN=FAM134C PE=1 SV=1		FAM134C; RETREG3	1	1	51.4	3			2.42179e+06	3.53845e+06	1.07978e+06		100	100	0.375	100		0.01	6.64386	6.64386	-1.41504	6.64386	#VALUE!	-6.64386
Q9Y5Y2	Cytosolic Fe-S cluster assembly factor NUBP2 OS=Homo sapiens GN=NUBP2 PE=1 SV=1		NUBP2	1	1	28.8	10			1382779	1284610	1.11633e+06		100	100	0.679	100		0.01	6.64386	6.64386	-0.558517	6.64386	#VALUE!	-6.64386
Q99653	Calcineurin B homologous protein 1 OS=Homo sapiens GN=CHP1 PE=1 SV=3		CHP1	1	1	22.4	6			1462749	1.44397e+06	1193934		100	100	0.686	100		0.01	6.64386	6.64386	-0.54372	6.64386	#VALUE!	-6.64386			Alzheimers Disease; T-Cell antigen Receptor (TCR) pathway during Staphylococcus aureus infection
P14923	Junction plakoglobin OS=Homo sapiens GN=JUP PE=1 SV=3		JUP	2	1	81.7	3			1.57343e+06	1.67562e+06	1.72197e+06		100	100	0.92	100		0.01	6.64386	6.64386	-0.120294	6.64386	#VALUE!	-6.64386		Arrhythmogenic right ventricular cardiomyopathy (ARVC); Pathways in cancer; Transcriptional misregulation in cancer; Acute myeloid leukemia	Corticotropin-releasing hormone signaling pathway; Ectoderm Differentiation; Arrhythmogenic Right Ventricular Cardiomyopathy
Q92692	Nectin-2 OS=Homo sapiens GN=PVRL2 PE=1 SV=1		PVRL2; NECTIN2	1	1	57.7	1			366933	388099	632868		100	100	1.451	100		0.01	6.64386	6.64386	0.537048	6.64386	#VALUE!	-6.64386		Adherens junction; Herpes simplex infection; Cell adhesion molecules (CAMs)	Monoamine Transport
P31483	Nucleolysin TIA-1 isoform p40 OS=Homo sapiens GN=TIA1 PE=1 SV=3		TIA1	3	1	42.9	3	67717.3		405648	613562	1.0639e+06		5.096	11.242	2.206	100		0.01	2.34937	3.49083	1.14143	6.64386	#VALUE!	-6.64386
Q96C19	EF-hand domain-containing protein D2 OS=Homo sapiens GN=EFHD2 PE=1 SV=1		EFHD2	3	1	26.7	4				528471	399731			100	100	100		0.01	#VALUE!	6.64386	6.64386	6.64386	#VALUE!	-6.64386
Q5LJA9	Ubiquitin carboxyl-terminal hydrolase (Fragment) OS=Homo sapiens GN=UCHL5 PE=1 SV=1		UCHL5	2	2	41.7	5				531356	823302			100	100	100		0.01	#VALUE!	6.64386	6.64386	6.64386	#VALUE!	-6.64386			TGF-beta Signaling Pathway
Q15075	Early endosome antigen 1 OS=Homo sapiens GN=EEA1 PE=1 SV=2		EEA1	2	2	162.4	1				350324	779715			100	100	100		0.01	#VALUE!	6.64386	6.64386	6.64386	#VALUE!	-6.64386		Endocytosis; Tuberculosis; Phagosome	VEGFA-VEGFR2 Signaling Pathway
E9PS44	Interferon-induced transmembrane protein 3 OS=Homo sapiens GN=IFITM3 PE=1 SV=1			63	2	12.2	40	547584	743794	1.5445e+09	3023607991	2.71112e+09	1.89617e+09	100	2.017	0.897	100	1.698	0.069	6.64386	1.01221	-0.15682	6.64386	0.763836	-3.85726	Acetyl [N-Term]
Q9Y3E0	Vesicle transport protein GOT1B OS=Homo sapiens GN=GOLT1B PE=1 SV=1		GOLT1B	15	3	15.4	19			9.33679e+07	1.32865e+08	8.76141e+06	1.06252e+07	100	100	0.078	100	100	0.076	6.64386	6.64386	-3.68038	6.64386	6.64386	-3.71786
Q9BSR8	Protein YIPF4 OS=Homo sapiens GN=YIPF4 PE=1 SV=1		YIPF4	4	2	27.1	7			17802275	2.50877e+07	3.90919e+06	3.25775e+06	100	100	0.168	100	100	0.104	6.64386	6.64386	-2.57347	6.64386	6.64386	-3.26534
O75915	PRA1 family protein 3 OS=Homo sapiens GN=ARL6IP5 PE=1 SV=1		ARL6IP5	27	6	21.6	29	4.97246e+06	3.57269e+06	2.46173e+08	2.19624e+08	2.27372e+07	1.98447e+07	100	50.662	0.094	45.617	1.998	0.108	6.64386	5.66283	-3.4112	5.5115	0.998557	-3.2109	Acetyl [N-Term]
P13164	Interferon-induced transmembrane protein 1 OS=Homo sapiens GN=IFITM1 PE=1 SV=3		IFITM1	30	1	14	30			19517584	1.43704e+07	2.21888e+06	1.93994e+06	100	100	0.096	100	100	0.125	6.64386	6.64386	-3.38082	6.64386	6.64386	-3		B cell receptor signaling pathway
P57088	Transmembrane protein 33 OS=Homo sapiens GN=TMEM33 PE=1 SV=2		TMEM33	42	6	28	22	1.12364e+07	1.81329e+07	1.06574e+09	1.11351e+09	1.50195e+08	169666463	58.168	8.421	0.156	58.127	9.217	0.178	5.86215	3.07399	-2.68038	5.86114	3.2043	-2.49005
Q9UI14	Prenylated Rab acceptor protein 1 OS=Homo sapiens GN=RABAC1 PE=1 SV=1		RABAC1	2	1	20.6	8			6715035	11200246	2077991	2.26071e+06	100	100	0.26	100	100	0.187	6.64386	6.64386	-1.94342	6.64386	6.64386	-2.41889
Q15392	Delta(24)-sterol reductase OS=Homo sapiens GN=DHCR24 PE=1 SV=2		DHCR24	21	7	60.1	21	428125	3.83527e+06	2.28719e+07	4.39984e+07	5.49381e+06	1.03389e+07	8.44	1.906	0.214	8.759	2.109	0.194	3.07724	0.930548	-2.22432	3.13077	1.07656	-2.36587		Steroid biosynthesis; Metabolic pathways	Tryptophan metabolism
Q9NRZ5	1-acyl-sn-glycerol-3-phosphate acyltransferase delta OS=Homo sapiens GN=AGPAT4 PE=1 SV=1		AGPAT4	3	2	44	5			3.92948e+06	2.9392e+06	982516	618836	100	100	0.288	100	100	0.195	6.64386	6.64386	-1.79586	6.64386	6.64386	-2.35845		Glycerophospholipid metabolism; Phospholipase D signaling pathway; Metabolic pathways; Glycerolipid metabolism	Triacylglyceride Synthesis
Q14534	Squalene monooxygenase OS=Homo sapiens GN=SQLE PE=1 SV=3		SQLE	4	2	63.9	5			5.91467e+06	6.69839e+06	2.07772e+06	1.28016e+06	100	100	0.372	100	100	0.197	6.64386	6.64386	-1.42663	6.64386	6.64386	-2.34373		Metabolic pathways; Steroid biosynthesis	Sterol Regulatory Element-Binding Proteins (SREBP) signalling; Cholesterol Biosynthesis; Statin Pathway
Q969M3	Protein YIPF5 OS=Homo sapiens GN=YIPF5 PE=1 SV=1		YIPF5	2	1	28	5			6.36069e+06	8552847	1.18934e+06	1.84781e+06	100	100	0.157	100	100	0.2	6.64386	6.64386	-2.67116	6.64386	6.64386	-2.32193
Q9P0H9	Protein RER1 OS=Homo sapiens GN=RER1 PE=1 SV=1		RER1	6	2	24.8	14		1.67309e+06	1.80443e+07	1.89829e+07	5.15971e+06	3.52771e+06	100	100	0.288	9.672	2.031	0.21	6.64386	6.64386	-1.79586	3.27381	1.02219	-2.25154
O14681	Etoposide-induced protein 2.4 homolog OS=Homo sapiens GN=EI24 PE=1 SV=4		EI24	6	2	38.9	8			8.48699e+06	9.56376e+06	2.09863e+06	2.01512e+06	100	100	0.261	100	100	0.219	6.64386	6.64386	-1.93788	6.64386	6.64386	-2.191		p53 signaling pathway
Q32P28	Prolyl 3-hydroxylase 1 OS=Homo sapiens GN=P3H1 PE=1 SV=2		LEPRE1; P3H1	2	2	83.3	3			1960582	3.0016e+06	1.37488e+06	698364	100	100	0.73	100	100	0.245	6.64386	6.64386	-0.454032	6.64386	6.64386	-2.02915
G3XAC6	RNA-binding protein 39 OS=Homo sapiens GN=RBM39 PE=1 SV=1		RBM39	68	1	48	32	2.1954e+06	1.62008e+06	2.09786e+06	3.28494e+06	4.11828e+06	921086	0.813	1.342	1.651	2.107	0.548	0.26	-0.298673	0.424385	0.72334	1.07519	-0.867752	-1.94342			mRNA Processing
O95197	Reticulon-3 OS=Homo sapiens GN=RTN3 PE=1 SV=2		RTN3	7	2	112.5	2		671959	5495653	6570655	2.25302e+06	1.87468e+06	100	100	0.345	10.159	2.688	0.265	6.64386	6.64386	-1.53533	3.34469	1.42653	-1.91594		Alzheimer's disease
O60831	PRA1 family protein 2 OS=Homo sapiens GN=PRAF2 PE=1 SV=1		PRAF2	6	3	19.2	20	1.17602e+06	1.24785e+06	1.48619e+07	1.37664e+07	3.40482e+06	4.35696e+06	9.592	2.144	0.224	11	3.091	0.281	3.26183	1.1003	-2.15843	3.45943	1.62807	-1.83136
Q8N6L1	Keratinocyte-associated protein 2 OS=Homo sapiens GN=KRTCAP2 PE=1 SV=2		KRTCAP2	1	1	14.7	13		699996	1.68768e+06	2.76816e+06		938702	100		0.01	4.109	1.292	0.314	6.64386	#VALUE!	-6.64386	2.03879	0.369606	-1.67116
Q9BUN8	Derlin-1 OS=Homo sapiens GN=DERL1 PE=1 SV=1		DERL1	21	4	28.8	21			5.31152e+07	4.99497e+07	1.0764e+07	1.39248e+07	100	100	0.262	100	100	0.316	6.64386	6.64386	-1.93236	6.64386	6.64386	-1.662		Protein processing in endoplasmic reticulum; Amyotrophic lateral sclerosis (ALS)	Amyotrophic lateral sclerosis (ALS)
H7C417	Uncharacterized protein (Fragment) OS=Homo sapiens PE=4 SV=1			4	3	37.4	12			3.84411e+06	2.90984e+06	383167	377097	100	100	0.305	100	100	0.331	6.64386	6.64386	-1.71312	6.64386	6.64386	-1.5951
Q9BVC6	Transmembrane protein 109 OS=Homo sapiens GN=TMEM109 PE=1 SV=1		TMEM109	6	1	26.2	5	4.06109e+06	7.42496e+06	2.44877e+07	2.80603e+07	7.55078e+06	1.03184e+07	5.13	1.33	0.259	3.926	1.339	0.341	2.35896	0.411426	-1.94898	1.97306	0.421156	-1.55216
H0Y8C2	60S ribosomal protein L22-like 1 (Fragment) OS=Homo sapiens GN=RPL22L1 PE=1 SV=1			13	3	16.9	34	1.34317e+08	77047336	2.30167e+07	2.09875e+07	8908781	7.34169e+06	0.162	0.052	0.363	0.222	0.108	0.351	-2.62593	-4.26534	-1.46196	-2.17137	-3.2109	-1.51046
Q9NXB9	Elongation of very long chain fatty acids protein 2 OS=Homo sapiens GN=ELOVL2 PE=1 SV=2		ELOVL2	7	1	34.6	6			4.87386e+06	6.93829e+06	2.20752e+06	2.66266e+06	100	100	0.381	100	100	0.356	6.64386	6.64386	-1.39214	6.64386	6.64386	-1.49005		Fatty acid elongation; Fatty acid metabolism; Biosynthesis of unsaturated fatty acids	Ectoderm Differentiation
Q587I9	Vesicle transport protein SFT2C OS=Homo sapiens GN=SFT2D3 PE=2 SV=1		SFT2D3	2	1	21.8	7			3.0774e+06	2698619	776660	1.04296e+06	100	100	0.212	100	100	0.358	6.64386	6.64386	-2.23786	6.64386	6.64386	-1.48197
X6R7X0	Transcription elongation factor A N-terminal and central domain-containing protein 2 OS=Homo sapiens GN=TCEANC2 PE=1 SV=1		TCEANC2	7	2	27.4	8	6598600	2165302	3.77886e+06	4.50431e+06	6.43204e+06	1743628	0.862	0.703	0.746	2.161	0.776	0.359	-0.21424	-0.508403	-0.422752	1.1117	-0.365871	-1.47794
O15127	Secretory carrier-associated membrane protein 2 OS=Homo sapiens GN=SCAMP2 PE=1 SV=2		SCAMP2	6	2	36.6	4	1.31198e+06	4.06523e+06	5.65156e+06	5.4099e+06	3.51678e+06	2.07665e+06	3.143	1.918	0.61	1.314	0.492	0.374	1.65214	0.939603	-0.713119	0.393965	-1.02327	-1.41889			Serotonin Transporter Activity; Monoamine Transport
Q5BJD5	Transmembrane protein 41B OS=Homo sapiens GN=TMEM41B PE=1 SV=1		TMEM41B	1	1	32.5	7			295237	535137	315939	218371	100	100	0.9	100	100	0.378	6.64386	6.64386	-0.152003	6.64386	6.64386	-1.40354
Q96K37	Solute carrier family 35 member E1 OS=Homo sapiens GN=SLC35E1 PE=1 SV=2		SLC35E1	4	3	44.7	6			1.07445e+06	1.69071e+06		356434	100		0.01	100	100	0.39	6.64386	#VALUE!	-6.64386	6.64386	6.64386	-1.35845
Q8WVM8	Sec1 family domain-containing protein 1 OS=Homo sapiens GN=SCFD1 PE=1 SV=4		SCFD1	5	1	72.3	3		657696	1.25448e+06	1.79953e+06	1.80734e+06	761799	100	100	1.212	2.843	1.116	0.393	6.64386	6.64386	0.27739	1.50741	0.158337	-1.3474
P30536	Translocator protein OS=Homo sapiens GN=TSPO PE=1 SV=3		TSPO	3	1	18.8	5	345234	920597	4.44238e+06	4840755	2040550	2.08468e+06	10.948	4.229	0.386	5.463	2.182	0.399	3.4526	2.08032	-1.37333	2.44969	1.12565	-1.32554		Neuroactive ligand-receptor interaction; HTLV-I infection
Q9UI30	Multifunctional methyltransferase subunit TRM112-like protein OS=Homo sapiens GN=TRMT112 PE=1 SV=1		TRMT112	1	1	14.2	10		1.39807e+06	1.13015e+06	1.14717e+06	532865	494497	100	100	0.397	0.853	0.341	0.4	6.64386	6.64386	-1.33279	-0.229382	-1.55216	-1.32193
O15260	Surfeit locus protein 4 OS=Homo sapiens GN=SURF4 PE=1 SV=3		SURF4	8	3	30.4	13	16017945	2.99816e+07	58595171	5.88316e+07	4.61648e+07	5.26151e+07	1.634	1.501	0.466	4.138	3.023	0.4	0.708408	0.585924	-1.1016	2.04893	1.59598	-1.32193
Q8WUY1	Protein THEM6 OS=Homo sapiens GN=THEM6 PE=1 SV=2		THEM6	5	3	23.9	15	183716		4.36338e+06	4.35827e+06	1.53127e+06	1.77096e+06	3.858	1.965	0.353	100	100	0.409	1.94785	0.974529	-1.50226	6.64386	6.64386	-1.28983
Q96N66	Lysophospholipid acyltransferase 7 OS=Homo sapiens GN=MBOAT7 PE=1 SV=2		MBOAT7	5	2	52.7	6	638438	807573	4.53179e+06	4.63574e+06	1732329	1.78576e+06	5.132	1.941	0.378	5.017	2.13	0.425	2.35952	0.9568	-1.40354	2.32682	1.09085	-1.23447		Glycerophospholipid metabolism
E7ERS3	Zinc finger CCCH domain-containing protein 18 OS=Homo sapiens GN=ZC3H18 PE=1 SV=1		ZC3H18	4	1	108.9	1	538126	514905	882282	765801	779395	365291	1.395	1.036	0.743	1.545	0.683	0.442	0.480265	0.051024	-0.428566	0.627607	-0.550043	-1.17788
Q15388	Mitochondrial import receptor subunit TOM20 homolog OS=Homo sapiens GN=TOMM20 PE=1 SV=1		TOMM20	27	2	16.3	19	1.25174e+07	7.42671e+06	1.09734e+07	2.30124e+07	17401994	1.21373e+07	0.756	0.92	1.218	3.508	1.559	0.444	-0.403542	-0.120294	0.284514	1.81065	0.640621	-1.17137
Q9BVT8	Transmembrane and ubiquitin-like domain-containing protein 1 OS=Homo sapiens GN=TMUB1 PE=1 SV=1		TMUB1	2	2	26.2	9			1.56571e+06	2.03719e+06	1.1947e+06	443533	100	100	0.636	100	100	0.446	6.64386	6.64386	-0.652901	6.64386	6.64386	-1.16488
Q9NZ01	Very-long-chain enoyl-CoA reductase OS=Homo sapiens GN=TECR PE=1 SV=1		TECR	14	6	36	17	1.94487e+06	6.1823e+06	1.91425e+07	1.93827e+07	1.07792e+07	9.45532e+06	6.845	3.391	0.51	3.423	1.55	0.453	2.77505	1.76171	-0.971431	1.77526	0.632268	-1.14242		Fatty acid metabolism; Fatty acid elongation; Biosynthesis of unsaturated fatty acids
O00767	Acyl-CoA desaturase OS=Homo sapiens GN=SCD PE=1 SV=2		SCD	4	1	41.5	4			11981500	11059150	8754830	5.39706e+06	100	100	0.615	100	100	0.453	6.64386	6.64386	-0.701342	6.64386	6.64386	-1.14242		Fatty acid metabolism; AMPK signaling pathway; Biosynthesis of unsaturated fatty acids; PPAR signaling pathway	Angiopoietin Like Protein 8 Regulatory Pathway; Liver X Receptor Pathway; Fatty Acid Biosynthesis; PPAR signaling pathway; Sterol Regulatory Element-Binding Proteins (SREBP) signalling; SREBF and miR33 in cholesterol and lipid homeostasis; Adipogenesis
Q9BW60	Elongation of very long chain fatty acids protein 1 OS=Homo sapiens GN=ELOVL1 PE=1 SV=1		ELOVL1	6	1	32.6	5	314904	1.51673e+06	813108	4209511	641968	2.06806e+06	2.197	1.459	0.664	2.884	1.314	0.456	1.13553	0.54498	-0.590745	1.52807	0.393965	-1.13289	Acetyl [N-Term]	Fatty acid elongation
Q4VCS5	Angiomotin OS=Homo sapiens GN=AMOT PE=1 SV=1		AMOT	4	3	118	3		403203	1.4968e+06	2.38112e+06	2.48708e+06	644309	100	100	1.447	3.177	1.54	0.485	6.64386	6.64386	0.533065	1.66767	0.62293	-1.04394		Hippo signaling pathway	VEGFA-VEGFR2 Signaling Pathway
O43808	Peroxisomal membrane protein PMP34 OS=Homo sapiens GN=SLC25A17 PE=1 SV=1		SLC25A17	3	1	34.5	3	435768	564070	2.69665e+06	2.16058e+06	1.46626e+06	1.13773e+06	5.265	2.408	0.457	3.98	1.943	0.488	2.39643	1.26784	-1.12973	1.99277	0.958286	-1.03505		Peroxisome
Q6P087	RNA pseudouridylate synthase domain-containing protein 3 OS=Homo sapiens GN=RPUSD3 PE=1 SV=3		RPUSD3	4	1	38.4	4				1.77804e+06	1.20353e+06	936816		100	100	100	100	0.489	#VALUE!	6.64386	6.64386	6.64386	6.64386	-1.03209
Q99623	Prohibitin-2 OS=Homo sapiens GN=PHB2 PE=1 SV=2		PHB2	5	3	33.3	13	6.23126e+06	6.87495e+06	5.57823e+06	6.38362e+06	5.76002e+06	2.20892e+06	0.712	0.664	0.932	1.103	0.598	0.49	-0.490051	-0.590745	-0.101598	0.141433	-0.741783	-1.02915
Q92685	Dol-P-Man:Man(5)GlcNAc(2)-PP-Dol alpha-1,3-mannosyltransferase OS=Homo sapiens GN=ALG3 PE=1 SV=1		ALG3	1	1	50.1	2			2.18009e+06	2.09248e+06	1.25513e+06	1.10626e+06	100	100	0.484	100	100	0.49	6.64386	6.64386	-1.04692	6.64386	6.64386	-1.02915		N-Glycan biosynthesis; Metabolic pathways
Q9NWW5	Ceroid-lipofuscinosis neuronal protein 6 OS=Homo sapiens GN=CLN6 PE=1 SV=1		CLN6	1	1	35.9	7			1057485	1.68196e+06	1.44288e+06	888658	100	100	1.148	100	100	0.49	6.64386	6.64386	0.199123	6.64386	6.64386	-1.02915
Q9NQC3	Reticulon-4 OS=Homo sapiens GN=RTN4 PE=1 SV=2		RTN4	14	4	129.9	6	1111896	4.80157e+06	3.04281e+07	2.74471e+07	1.44176e+07	1.25541e+07	9.5	5.588	0.475	5.359	2.651	0.495	3.24793	2.48233	-1.074	2.42196	1.40654	-1.0145		Alzheimer's disease	Spinal Cord Injury
O14654	Insulin receptor substrate 4 OS=Homo sapiens GN=IRS4 PE=1 SV=1		IRS4	3	3	133.7	3	733525	636908	1.23452e+06	463494	1.11211e+06	648283	1.551	1.203	0.776	2.325	1.02	0.502	0.633199	0.266637	-0.365871	1.21723	0.0285692	-0.994241		Insulin signaling pathway; Longevity regulating pathway; Type II diabetes mellitus; Regulation of lipolysis in adipocytes; FoxO signaling pathway; Longevity regulating pathway - multiple species; Adipocytokine signaling pathway; AMPK signaling pathway; cGMP-PKG signaling pathway	Angiopoietin Like Protein 8 Regulatory Pathway; Adipogenesis; Focal Adhesion-PI3K-Akt-mTOR-signaling pathway; Insulin Signaling; Leptin Insulin Overlap
Q9H1E3	Nuclear ubiquitous casein and cyclin-dependent kinase substrate 1 OS=Homo sapiens GN=NUCKS1 PE=1 SV=1		NUCKS1	6	1	27.3	4	2.18551e+06	956574	1.56238e+06	1.54304e+06	1.25337e+06	837497	0.608	0.41	0.675	1.676	0.843	0.503	-0.717857	-1.2863	-0.567041	0.745022	-0.246395	-0.99137
P04181	Ornithine aminotransferase, mitochondrial OS=Homo sapiens GN=OAT PE=1 SV=1		OAT	8	3	48.5	8	5.99545e+06	1.79676e+06	4.38075e+06	6843577	4.56823e+06	2.73386e+06	0.576	0.487	0.845	2.83	1.427	0.504	-0.795859	-1.03801	-0.242977	1.5008	0.512985	-0.988504		Metabolic pathways; Arginine and proline metabolism	Amino Acid metabolism; Urea cycle and metabolism of amino groups
Q9UPU5	Ubiquitin carboxyl-terminal hydrolase 24 OS=Homo sapiens GN=USP24 PE=1 SV=3		USP24	3	2	294.2	1	79311.3	481968	555148	522760	1.48947e+06	287981	5.955	3.877	0.651	1.127	0.576	0.511	2.5741	1.95494	-0.619271	0.172488	-0.795859	-0.968605
P36543	V-type proton ATPase subunit E 1 OS=Homo sapiens GN=ATP6V1E1 PE=1 SV=1		ATP6V1E1	1	1	26.1	9		220817	907604	1.02324e+06	878101	566322	100	100	0.814	4.814	2.471	0.513	6.64386	6.64386	-0.296899	2.26724	1.3051	-0.962969		mTOR signaling pathway; Collecting duct acid secretion; Vibrio cholerae infection; Phagosome; Rheumatoid arthritis; Epithelial cell signaling in Helicobacter pylori infection; Oxidative phosphorylation; Synaptic vesicle cycle; Metabolic pathways
Q9H3U5	Major facilitator superfamily domain-containing protein 1 OS=Homo sapiens GN=MFSD1 PE=2 SV=2		MFSD1	2	1	51.2	3		259278	829665	1.02008e+06	704507	566422	100	100	0.714	4.088	2.105	0.515	6.64386	6.64386	-0.486004	2.0314	1.07382	-0.957356
Q92520	Protein FAM3C OS=Homo sapiens GN=FAM3C PE=1 SV=1		FAM3C; WNT16	4	2	24.7	13	1.89658e+06	4.26133e+06	4.83484e+06	1.03507e+06	3.83943e+06	2.55054e+06	2.965	1.981	0.668	1.632	0.669	0.52	1.56803	0.986229	-0.58208	0.706641	-0.579922	-0.943416			DNA Damage Response (only ATM dependent); Wnt Signaling Pathway and Pluripotency; Wnt Signaling Pathway
Q99865	Spindlin-2A OS=Homo sapiens GN=SPIN2A PE=1 SV=3		SPIN2A	2	1	29.2	12	2.41826e+06	2.07006e+06	999527	1.7748e+06	1.75742e+06	1.01442e+06	0.352	0.52	1.479	0.891	0.472	0.53	-1.50635	-0.943416	0.564622	-0.166503	-1.08314	-0.915936
Q00765	Receptor expression-enhancing protein 5 OS=Homo sapiens GN=REEP5 PE=1 SV=3		REEP5	3	1	21.5	6			813038	1.53059e+06	1.22721e+06	878057	100	100	1.269	100	100	0.532	6.64386	6.64386	0.343692	6.64386	6.64386	-0.910502
Q15149	Plectin OS=Homo sapiens GN=PLEC PE=1 SV=3		PLEC	20	11	531.5	3	3.81905e+07	5.80371e+07	4.78623e+07	6.19874e+07	7.01714e+07	6.83317e+07	0.715	1.068	1.137	1.665	0.886	0.535	-0.483985	0.0949116	0.185232	0.735522	-0.174621	-0.902389
Q96F07	Cytoplasmic FMR1-interacting protein 2 OS=Homo sapiens GN=CYFIP2 PE=1 SV=2		CYFIP2	4	1	148.3	1	840778	1206165	2.10132e+06	2326909	2.00234e+06	1.38184e+06	2.126	1.704	0.801	2.004	1.104	0.551	1.08814	0.768925	-0.320126	1.00288	0.14274	-0.859876		Regulation of actin cytoskeleton; RNA transport	Regulation of Actin Cytoskeleton
Q8TB61	Adenosine 3'-phospho 5'-phosphosulfate transporter 1 OS=Homo sapiens GN=SLC35B2 PE=1 SV=1		SLC35B2	2	1	47.5	3		124390	357107	375362	225582	227449	100	100	0.531	3.135	1.762	0.562	6.64386	6.64386	-0.913216	1.64847	0.817214	-0.831358
A0A0D9SF50	Lys-63-specific deubiquitinase BRCC36 OS=Homo sapiens GN=BRCC3 PE=1 SV=1			1	1	36.1	5	503653		1.18864e+06	1.32925e+06	1.20349e+06	835203	2.008	1.71	0.852	100	100	0.583	1.00576	0.773996	-0.231075	6.64386	6.64386	-0.778432
P56556	NADH dehydrogenase [ubiquinone] 1 alpha subcomplex subunit 6 OS=Homo sapiens GN=NDUFA6 PE=1 SV=3		NDUFA6	2	1	17.9	5	2.01077e+06	2.03709e+06	2.796e+06	4.01632e+06	4.01204e+06	2.64076e+06	1.183	1.428	1.207	2.048	1.249	0.61	0.24245	0.513996	0.271426	1.03422	0.320773	-0.713119		Non-alcoholic fatty liver disease (NAFLD); Huntington's disease; Alzheimer's disease; Metabolic pathways; Oxidative phosphorylation; Parkinson's disease	Electron Transport Chain; Oxidative phosphorylation
O14828	Secretory carrier-associated membrane protein 3 OS=Homo sapiens GN=SCAMP3 PE=1 SV=3		SCAMP3	14	5	38.3	23	193715	2.51031e+06	7.37259e+06	4.25041e+06	5.2929e+06	2.88382e+06	9.473	7.221	0.647	3.083	1.915	0.621	3.24382	2.8522	-0.628162	1.62433	0.937344	-0.687335
P08962	CD63 antigen OS=Homo sapiens GN=CD63 PE=1 SV=2		CD63	3	1	25.6	4		556806	1.74072e+06	2.5015e+06	1.48356e+06	1.67904e+06	100	100	0.717	4.668	2.905	0.622	6.64386	6.64386	-0.479955	2.2228	1.53854	-0.685014		Lysosome; Proteoglycans in cancer
P08574	Cytochrome c1, heme protein, mitochondrial OS=Homo sapiens GN=CYC1 PE=1 SV=3		CYC1	12	1	35.4	4	9.48957e+06	2.05946e+07	32663572	2.25104e+07	2.4582e+07	1.51573e+07	2.928	1.854	0.633	1.136	0.709	0.624	1.54992	0.890641	-0.659723	0.183963	-0.496142	-0.680382		Huntington's disease; Metabolic pathways; Parkinson's disease; Cardiac muscle contraction; Alzheimer's disease; Oxidative phosphorylation; Non-alcoholic fatty liver disease (NAFLD)
Q08722	Leukocyte surface antigen CD47 OS=Homo sapiens GN=CD47 PE=1 SV=1		CD47	5	1	35.2	2	1.7215e+06	2.70034e+06	2.96593e+06	2.12459e+06	2.39311e+06	1449301	1.466	0.995	0.679	0.817	0.517	0.633	0.551885	-0.00723157	-0.558517	-0.291592	-0.951764	-0.659723		ECM-receptor interaction	Spinal Cord Injury
Q8TA86	Retinitis pigmentosa 9 protein OS=Homo sapiens GN=RP9 PE=1 SV=2		RP9	3	1	26.1	4	4.70625e+06	5.53082e+06	3.08762e+06	6317426	10486047	4334478	0.558	1.594	2.856	1.187	0.755	0.636	-0.841663	0.672652	1.514	0.24732	-0.405451	-0.652901		Spliceosome
Q9NSI2	Protein FAM207A OS=Homo sapiens GN=FAM207A PE=1 SV=2		FAM207A	7	3	25.4	17	1.24761e+07	4736994	7.60778e+06	8.97724e+06	1.13764e+07	6222755	0.407	0.904	1.282	1.807	1.152	0.637	-1.2969	-0.145605	0.358396	0.853597	0.204141	-0.650635
Q6P1J9	Parafibromin OS=Homo sapiens GN=CDC73 PE=1 SV=1		CDC73	2	2	60.5	3			1.51112e+06	1.50606e+06	2.31466e+06	295731	100	100	1.204	100	100	0.639	6.64386	6.64386	0.267835	6.64386	6.64386	-0.646112			Endoderm Differentiation
Q15056	Eukaryotic translation initiation factor 4H OS=Homo sapiens GN=EIF4H PE=1 SV=5		EIF4H	18	4	27.4	23	1.65233e+07	2.01214e+07	2.03319e+07	2.27009e+07	3.06002e+07	1.68051e+07	0.721	0.792	1.123	1.172	0.785	0.645	-0.471929	-0.336428	0.167358	0.228973	-0.349235	-0.632629			Translation Factors
Q6UW68	Transmembrane protein 205 OS=Homo sapiens GN=TMEM205 PE=1 SV=1		TMEM205	4	1	21.2	9	272005	675849	3.00489e+06	3094485	2.57516e+06	2175663	9.399	6.774	0.721	4.757	3.101	0.652	3.23251	2.76001	-0.471929	2.25005	1.63273	-0.617056
O60343	TBC1 domain family member 4 OS=Homo sapiens GN=TBC1D4 PE=1 SV=2		TBC1D4	1	1	146.5	1	475203	603922	990037	1.22864e+06	929612	866830	1.773	1.4	0.79	2.114	1.383	0.654	0.826193	0.485427	-0.340075	1.07998	0.467801	-0.612637		Insulin resistance; Thyroid hormone signaling pathway	Insulin Signaling
Q9Y679	Ancient ubiquitous protein 1 OS=Homo sapiens GN=AUP1 PE=1 SV=1		AUP1	2	1	53	3	1.15617e+06	1196231	2.42361e+06	2.43868e+06	3.04345e+06	1.76261e+06	1.783	1.884	1.056	2.118	1.42	0.67	0.834307	0.913799	0.0786098	1.0827	0.505891	-0.577767
P49593	Protein phosphatase 1F OS=Homo sapiens GN=PPM1F PE=1 SV=3		PPM1F	4	2	49.8	8	362577	1.11015e+06	1.35567e+06	2.4782e+06	2.08745e+06	1.59289e+06	1.926	2.781	1.241	1.748	0.832	0.677	0.945608	1.4756	0.311503	0.805705	-0.265345	-0.562772
Q9Y450	HBS1-like protein OS=Homo sapiens GN=HBS1L PE=1 SV=1		HBS1L	2	1	75.4	3			2303683	1.35362e+06	1.37023e+06	988836	100	100	0.5	100	100	0.677	6.64386	6.64386	-1	6.64386	6.64386	-0.562772		Legionellosis; mRNA surveillance pathway
Q9UBU8	Mortality factor 4-like protein 1 OS=Homo sapiens GN=MORF4L1 PE=1 SV=2		MORF4L1	5	1	41.4	8	1.33083e+06	3.43495e+06	1.62018e+06	1.95697e+06	2.53972e+06	1.45759e+06	1.036	1.365	1.318	0.592	0.409	0.691	0.051024	0.448901	0.39835	-0.756331	-1.28983	-0.533242			Pathways Affected in Adenoid Cystic Carcinoma
E7EPK1	Septin-7 OS=Homo sapiens GN=SEPT7 PE=1 SV=2			13	1	50.7	4	126260	219751	436279	653810	706946	494733	2.94	4.006	1.363	3.091	2.169	0.702	1.55582	2.00216	0.446786	1.62807	1.11703	-0.510457
A0A087X117	Nodal modulator 1 OS=Homo sapiens GN=NOMO1 PE=1 SV=1			2	2	139.4	2	423745	523865	743331	857121	1.11267e+06	653742	1.492	1.879	1.259	1.7	1.202	0.707	0.577248	0.909965	0.332278	0.765535	0.265437	-0.500218
Q14527	Helicase-like transcription factor OS=Homo sapiens GN=HLTF PE=1 SV=2		HLTF	6	2	113.9	2	725299	1.65937e+06	1.72998e+06	2.6973e+06	3.35326e+06	2.15192e+06	1.513	2.678	1.47	1.783	1.269	0.712	0.597412	1.42116	0.555816	0.834307	0.343692	-0.490051			Retinoblastoma (RB) in Cancer
P13804	Electron transfer flavoprotein subunit alpha, mitochondrial OS=Homo sapiens GN=ETFA PE=1 SV=1		ETFA	2	1	35.1	4			1472261	2.86585e+06	3153540	2201661	100	100	1.801	100	100	0.712	6.64386	6.64386	0.848798	6.64386	6.64386	-0.490051
P62195	26S protease regulatory subunit 8 OS=Homo sapiens GN=PSMC5 PE=1 SV=1		PSMC5	3	1	45.6	3	1.18707e+06	2.83323e+06	2.25218e+06	2321614	2808737	1.7854e+06	1.614	1.693	1.049	0.851	0.607	0.713	0.690641	0.759582	0.0690147	-0.232769	-0.720232	-0.488026		Epstein-Barr virus infection; Proteasome	Proteasome Degradation; Parkin-Ubiquitin Proteasomal System pathway
Q13620	Cullin-4B OS=Homo sapiens GN=CUL4B PE=1 SV=4		CUL4B	10	3	103.9	5	1433844	1.23017e+06	6167951	5.64575e+06	3578840	5510174	3.66	1.786	0.488	3.41	3.675	0.713	1.87184	0.836732	-1.03505	1.76977	1.87774	-0.488026		Nucleotide excision repair; Ubiquitin mediated proteolysis	Mesodermal Commitment Pathway
Q5SRE5	Nucleoporin NUP188 homolog OS=Homo sapiens GN=NUP188 PE=1 SV=1		NUP188	5	1	195.9	0	673433	901294	1.49359e+06	1.74414e+06	2.74728e+06	1.34242e+06	1.887	2.919	1.547	2.011	1.435	0.714	0.916094	1.54547	0.629473	1.00791	0.521051	-0.486004		RNA transport
Q9Y2W1	Thyroid hormone receptor-associated protein 3 OS=Homo sapiens GN=THRAP3 PE=1 SV=2		THRAP3	9	3	108.6	5	895114	2.38375e+06	680815	1.45272e+06	1.52488e+06	862859	0.647	0.92	1.421	0.522	0.373	0.715	-0.628162	-0.120294	0.506907	-0.937878	-1.42275	-0.483985			Interactome of polycomb repressive complex 2 (PRC2)
Q8N1G4	Leucine-rich repeat-containing protein 47 OS=Homo sapiens GN=LRRC47 PE=1 SV=1		LRRC47	10	3	63.4	7	2.91592e+06	4.90185e+06	4.60945e+06	6.96175e+06	7.23464e+06	5.27989e+06	1.037	1.481	1.296	1.979	1.262	0.719	0.0524159	0.566572	0.374066	0.984772	0.335712	-0.475936
P06702	Protein S100-A9 OS=Homo sapiens GN=S100A9 PE=1 SV=1		S100A9	1	1	13.2	13	1.85881e+06		887965	859000	2447237	668336	0.406	0.942	2.318	100	100	0.721	-1.30045	-0.086201	1.21288	6.64386	6.64386	-0.471929			IL1 and megakaryocytes in obesity
Q9HAV4	Exportin-5 OS=Homo sapiens GN=XPO5 PE=1 SV=1		XPO5	17	6	136.2	8	3.5637e+06	6.55016e+06	6.60063e+06	8.74643e+06	8.1159e+06	6.43481e+06	1.224	1.339	0.913	1.174	1.032	0.724	0.291604	0.421156	-0.131313	0.231432	0.045443	-0.465938		RNA transport	RNA interference; miRNA Biogenesis
Q99714	3-hydroxyacyl-CoA dehydrogenase type-2 OS=Homo sapiens GN=HSD17B10 PE=1 SV=3		HSD17B10	4	2	26.9	14				2.13421e+06		1.67877e+06				100	100	0.729	#VALUE!	#VALUE!	#VALUE!	6.64386	6.64386	-0.456009		Alzheimer's disease; Valine, leucine and isoleucine degradation; Metabolic pathways	Alzheimers Disease; Valproic acid pathway; Tryptophan metabolism
P54619	5'-AMP-activated protein kinase subunit gamma-1 OS=Homo sapiens GN=PRKAG1 PE=1 SV=1		PRKAG1	3	1	37.6	6	64199.9		901435	883702	891256	707378	11.946	9.933	0.832	100	100	0.742	3.57846	3.31223	-0.265345	6.64386	6.64386	-0.430509		AMPK signaling pathway; FoxO signaling pathway; Longevity regulating pathway; Circadian rhythm; Glucagon signaling pathway; Insulin signaling pathway; Adipocytokine signaling pathway; Non-alcoholic fatty liver disease (NAFLD); Oxytocin signaling pathway; Longevity regulating pathway - multiple species; Hypertrophic cardiomyopathy (HCM); Insulin resistance	Leptin and adiponectin; Target Of Rapamycin (TOR) Signaling; Energy Metabolism; Sterol Regulatory Element-Binding Proteins (SREBP) signalling; Angiopoietin Like Protein 8 Regulatory Pathway; AMP-activated Protein Kinase (AMPK) Signaling
P50402	Emerin OS=Homo sapiens GN=EMD PE=1 SV=1		EMD	8	4	29	19	1.14511e+06	1.32808e+06	2.89594e+06	2.43516e+06	2.59348e+06	2.29032e+06	1.769	1.147	0.815	1.628	1.122	0.746	0.822934	0.197865	-0.295128	0.703101	0.166073	-0.422752	Acetyl [N-Term]	Arrhythmogenic right ventricular cardiomyopathy (ARVC); Hypertrophic cardiomyopathy (HCM); Dilated cardiomyopathy	Arrhythmogenic Right Ventricular Cardiomyopathy
Q14683	Structural maintenance of chromosomes protein 1A OS=Homo sapiens GN=SMC1A PE=1 SV=2		SMC1A	3	3	143.1	2	1.49616e+06	1.52256e+06	2.32062e+06	1.34736e+06	4.31009e+06	1.43491e+06	0.836	1.599	1.833	1.69	1.26	0.746	-0.258425	0.67717	0.874207	0.757023	0.333424	-0.422752		Oocyte meiosis; Cell cycle	miRNA Regulation of DNA Damage Response; Constitutive Androstane Receptor Pathway; mRNA Processing; Pathways Affected in Adenoid Cystic Carcinoma; DNA Damage Response; Retinoblastoma (RB) in Cancer; Cell Cycle; ATM Signaling Network in Development and Disease
P21281	V-type proton ATPase subunit B, brain isoform OS=Homo sapiens GN=ATP6V1B2 PE=1 SV=3		ATP6V1B2	3	1	56.5	3			1467092	1.98746e+06	2.0455e+06	1599479	100	100	1.173	100	100	0.746	6.64386	6.64386	0.230203	6.64386	6.64386	-0.422752		Collecting duct acid secretion; Vibrio cholerae infection; Phagosome; Synaptic vesicle cycle; Metabolic pathways; mTOR signaling pathway; Rheumatoid arthritis; Epithelial cell signaling in Helicobacter pylori infection; Oxidative phosphorylation
Q00403	Transcription initiation factor IIB OS=Homo sapiens GN=GTF2B PE=1 SV=1		GTF2B	5	3	34.8	12	391354	524205	510695	318531	942858	640510	1.14	1.766	1.549	1.382	1.158	0.749	0.189034	0.820485	0.631337	0.466758	0.211635	-0.416962		Viral carcinogenesis; Basal transcription factors; Epstein-Barr virus infection	Eukaryotic Transcription Initiation
Q9Y2S6	Translation machinery-associated protein 7 OS=Homo sapiens GN=TMA7 PE=1 SV=1		TMA7	19	2	7.1	30	1.28669e+08	1.48939e+08	1.15731e+08	1.46962e+08	1.54482e+08	1.20126e+08	0.935	1.131	1.152	1.028	0.774	0.753	-0.0969617	0.177599	0.204141	0.0398403	-0.369595	-0.409278
Q9Y224	UPF0568 protein C14orf166 OS=Homo sapiens GN=C14orf166 PE=1 SV=1		C14orf166; RTRAF	6	2	28.1	7	1.74845e+06	2.03222e+06	2.14399e+06	2.37518e+06	3178141	2.30726e+06	0.836	1.099	1.315	1.484	1.121	0.755	-0.258425	0.136191	0.395063	0.569491	0.164786	-0.405451
Q99805	Transmembrane 9 superfamily member 2 OS=Homo sapiens GN=TM9SF2 PE=1 SV=1		TM9SF2	1	1	75.7	2		1.65768e+06	3.85747e+06	4.19287e+06	2.45707e+06	3417620	100	100	0.536	2.628	1.986	0.756	6.64386	6.64386	-0.899695	1.39397	0.989866	-0.403542
O60825	6-phosphofructo-2-kinase/fructose-2,6-bisphosphatase 2 OS=Homo sapiens GN=PFKFB2 PE=1 SV=2		PFKFB2	59	11	58.4	25	3.13166e+07	4.07184e+07	3.68728e+07	5.22958e+07	5.78591e+07	4.37469e+07	0.917	1.306	1.447	1.575	1.266	0.758	-0.125006	0.385155	0.533065	0.655352	0.340277	-0.39973		AMPK signaling pathway; Thyroid hormone signaling pathway; Fructose and mannose metabolism	Focal Adhesion-PI3K-Akt-mTOR-signaling pathway
P49257	Protein ERGIC-53 OS=Homo sapiens GN=LMAN1 PE=1 SV=2		LMAN1	3	2	57.5	9	1.4553e+06		514461	4.10652e+06	3.5529e+06	3.3592e+06	0.301	1.747	5.808	100	100	0.759	-1.73216	0.80488	2.53804	6.64386	6.64386	-0.397828		Protein processing in endoplasmic reticulum	Complement and Coagulation Cascades
Q13561	Dynactin subunit 2 OS=Homo sapiens GN=DCTN2 PE=1 SV=4		DCTN2	6	1	44.2	3	1.09257e+06	2.10752e+06	2.47499e+06	2.31431e+06	4594756	1.8959e+06	1.927	3.009	1.561	1.141	0.867	0.76	0.946357	1.58928	0.642471	0.190299	-0.205896	-0.395929		Huntington's disease; Vasopressin-regulated water reabsorption
A0A024RA52	Proteasome subunit alpha type OS=Homo sapiens GN=PSMA2 PE=1 SV=1		PSMA2	1	1	25.9	8	1.03374e+06	1.47904e+06	1.45306e+06	1.4384e+06	1.37254e+06	1.18174e+06	1.196	0.95	0.794	1.01	0.77	0.762	0.258217	-0.0740006	-0.332789	0.0143553	-0.37707	-0.392137		Proteasome	Proteasome Degradation
P62280	40S ribosomal protein S11 OS=Homo sapiens GN=RPS11 PE=1 SV=3		RPS11	19	6	18.4	27	2.20512e+07	1.91711e+07	1.42101e+07	2.35161e+07	2.7633e+07	1.83728e+07	0.641	1.05	1.65	1.492	0.939	0.768	-0.641604	0.0703893	0.722466	0.577248	-0.0908029	-0.380822		Ribosome	Cytoplasmic Ribosomal Proteins
P31751	RAC-beta serine/threonine-protein kinase OS=Homo sapiens GN=AKT2 PE=1 SV=2		AKT2	3	1	55.7	2	1.65987e+06		1.42978e+06	2.33602e+06	2516726	1950652	0.733	1.085	1.48	100	100	0.774	-0.448115	0.117695	0.565597	6.64386	6.64386	-0.369595		Osteoclast differentiation; Acute myeloid leukemia; Tuberculosis; Measles; Adipocytokine signaling pathway; Chagas disease (American trypanosomiasis); Epstein-Barr virus infection; Glioma; mTOR signaling pathway; Estrogen signaling pathway; FoxO signaling pathway; Colorectal cancer; Focal adhesion; Endocrine resistance; Insulin signaling pathway; Progesterone-mediated oocyte maturation; EGFR tyro…	Cardiac Hypertrophic Response; RANKL/RANK (Receptor activator of NFKB (ligand)) Signaling Pathway; MicroRNAs in cardiomyocyte hypertrophy; Insulin Signaling; Focal Adhesion; Toll-like receptor signaling pathway; ESC Pluripotency Pathways; Signaling Pathways in Glioblastoma; Angiopoietin Like Protein 8 Regulatory Pathway; TNF related weak inducer of apoptosis (TWEAK) Signaling Pathway; TFs Regulat…
O95881	Thioredoxin domain-containing protein 12 OS=Homo sapiens GN=TXNDC12 PE=1 SV=1		TXNDC12	58	6	19.2	59	2.14271e+08	3.81098e+08	2.69726e+08	5.84946e+08	5.61088e+08	4.7894e+08	0.723	1.594	1.827	1.622	1.218	0.775	-0.467932	0.672652	0.869477	0.697774	0.284514	-0.367732		Glutathione metabolism
P78527	DNA-dependent protein kinase catalytic subunit OS=Homo sapiens GN=PRKDC PE=1 SV=3		PRKDC	28	15	468.8	5	8.78512e+06	1.28402e+07	1.07204e+07	1.10478e+07	1.24548e+07	1.01577e+07	0.965	0.866	1.033	1.017	0.804	0.776	-0.0513992	-0.207561	0.0468403	0.0243197	-0.314733	-0.365871		Cell cycle; Non-homologous end-joining	Pathways Affected in Adenoid Cystic Carcinoma; DNA Damage Response; Retinoblastoma (RB) in Cancer; Cell Cycle; ATM Signaling Network in Development and Disease; miRNA Regulation of DNA Damage Response; Non-homologous end joining; Fas Ligand (FasL) pathway and Stress induction of Heat Shock Proteins (HSP) regulation
E9PRY8	Elongation factor 1-delta OS=Homo sapiens GN=EEF1D PE=1 SV=1			14	4	76.5	9	1.39137e+07	2.43933e+07	1.33936e+07	1.60331e+07	1.10581e+07	9.5424e+06	0.683	0.655	1.067	0.808	0.621	0.777	-0.550043	-0.610433	0.0935602	-0.307573	-0.687335	-0.364013
Q7KZF4	Staphylococcal nuclease domain-containing protein 1 OS=Homo sapiens GN=SND1 PE=1 SV=1		SND1	1	1	101.9	1	249607	188814	321142	332991	520230	279188	1.095	1.491	1.362	1.832	1.425	0.777	0.130931	0.57628	0.445727	0.87342	0.510962	-0.364013		Epstein-Barr virus infection; Viral carcinogenesis
O60524	Nuclear export mediator factor NEMF OS=Homo sapiens GN=NEMF PE=1 SV=4		NEMF	1	1	122.9	1			406571	786627	585530	659992	100	100	1.211	100	100	0.778	6.64386	6.64386	0.276199	6.64386	6.64386	-0.362158
P61289	Proteasome activator complex subunit 3 OS=Homo sapiens GN=PSME3 PE=1 SV=1		PSME3	12	3	29.5	12	5366246	8.82743e+06	1.046e+07	1.62756e+07	1.60853e+07	1.32531e+07	1.654	2.365	1.387	1.721	1.343	0.78	0.725959	1.24184	0.471968	0.783247	0.425459	-0.358454		Hepatitis C; Proteasome; Antigen processing and presentation	Proteasome Degradation
A0A0C4DGV5	Zinc finger Ran-binding domain-containing protein 2 OS=Homo sapiens GN=ZRANB2 PE=1 SV=1		ZRANB2	15	4	38.2	13	1.43691e+07	1.96892e+07	1.38331e+07	1.83818e+07	2.04797e+07	1.68773e+07	0.863	1.135	1.314	1.012	0.85	0.781	-0.212568	0.182692	0.393965	0.0172093	-0.234465	-0.356606
O94826	Mitochondrial import receptor subunit TOM70 OS=Homo sapiens GN=TOMM70A PE=1 SV=1		TOMM70A; TOMM70	6	2	67.4	3		715695	2.3465e+06	2.77557e+06	2.48425e+06	1.94747e+06	100	100	1.031	0.695	0.764	0.782	6.64386	6.64386	0.0440443	-0.524915	-0.388355	-0.354759
Q86WX3	Active regulator of SIRT1 OS=Homo sapiens GN=RPS19BP1 PE=1 SV=1		RPS19BP1	3	1	15.4	10	5.25512e+06	7.29234e+06	6.61972e+06	8.4203e+06	8948586	7.10806e+06	1.072	1.218	1.137	1.2	0.939	0.783	0.100305	0.284514	0.185232	0.263034	-0.0908029	-0.352916
A0A0A0MSW4	Phosphatidylinositol transfer protein beta isoform OS=Homo sapiens GN=PITPNB PE=1 SV=1			6	2	31.6	9	1.0974e+06	919222	5.76865e+06	7663369	8971496	5643456	3.484	4.024	1.461	6.946	4.135	0.786	1.80074	2.00863	0.546956	2.79618	2.04789	-0.347399
Q06210	Glutamine--fructose-6-phosphate aminotransferase [isomerizing] 1 OS=Homo sapiens GN=GFPT1 PE=1 SV=3		GFPT1	10	4	78.8	8	819439	1.21056e+06	1.6368e+06	2.19746e+06	2.9474e+06	1.75442e+06	1.614	2.084	1.291	1.876	1.476	0.787	0.690641	1.05936	0.368489	0.90766	0.561693	-0.345564		Alanine, aspartate and glutamate metabolism; Metabolic pathways; Insulin resistance; Amino sugar and nucleotide sugar metabolism
P53618	Coatomer subunit beta OS=Homo sapiens GN=COPB1 PE=1 SV=3		COPB1	8	3	107.1	4	1.48445e+06	4.83521e+06	3.79982e+06	4.06635e+06	4.65727e+06	3.36177e+06	1.658	2.077	1.253	1.068	0.843	0.789	0.729444	1.0545	0.325386	0.0949116	-0.246395	-0.341903
O75937	DnaJ homolog subfamily C member 8 OS=Homo sapiens GN=DNAJC8 PE=1 SV=2		DNAJC8	18	5	29.8	24	8.79515e+06	1.17554e+07	1.09393e+07	1.40666e+07	1.294e+07	11609302	0.809	0.704	1.054	1.383	0.975	0.789	-0.305788	-0.506353	0.0758749	0.467801	-0.0365259	-0.341903			mRNA Processing
P53621	Coatomer subunit alpha OS=Homo sapiens GN=COPA PE=1 SV=2		COPA	12	4	138.3	4	4.1723e+06	5.5079e+06	4.96327e+06	7.13521e+06	7.13428e+06	6.86928e+06	0.744	1.166	1.469	0.792	0.736	0.792	-0.426625	0.221568	0.554834	-0.336428	-0.442222	-0.336428
P53985	Monocarboxylate transporter 1 OS=Homo sapiens GN=SLC16A1 PE=1 SV=3		SLC16A1	18	4	53.9	8	4.49102e+06	6.71344e+06	13523367	1.31397e+07	1.09588e+07	1.09902e+07	2.096	1.842	0.764	2.056	2.182	0.794	1.06764	0.881273	-0.388355	1.03984	1.12565	-0.332789			Photodynamic therapy-induced HIF-1 survival signaling
P35579	Myosin-9 OS=Homo sapiens GN=MYH9 PE=1 SV=4		MYH9	12	4	226.4	2	3.43974e+06	4.88632e+06	5.90233e+06	5437397	6.54753e+06	4.97956e+06	0.835	1.347	0.928	1.117	0.868	0.795	-0.260152	0.42975	-0.107803	0.159629	-0.204233	-0.330973		Salmonella infection; Regulation of actin cytoskeleton; Tight junction	Primary Focal Segmental Glomerulosclerosis FSGS; VEGFA-VEGFR2 Signaling Pathway
B5ME19	Eukaryotic translation initiation factor 3 subunit C-like protein OS=Homo sapiens GN=EIF3CL PE=3 SV=1		EIF3CL	7	4	105.4	5	6.15865e+06	6.53031e+06	1489186	1.91533e+06	5.35172e+06	2.7447e+06	0.457	0.905	2.207	0.5	0.399	0.796	-1.12973	-0.14401	1.14209	-1	-1.32554	-0.32916		RNA transport
Q92616	Translational activator GCN1 OS=Homo sapiens GN=GCN1L1 PE=1 SV=6		GCN1L1; GCN1	31	11	292.6	6	8.24794e+06	9.99957e+06	9.19471e+06	8.1054e+06	6.14664e+06	5.56305e+06	0.915	0.734	0.79	1.059	0.775	0.8	-0.128156	-0.446148	-0.340075	0.0827026	-0.367732	-0.321928
Q15785	Mitochondrial import receptor subunit TOM34 OS=Homo sapiens GN=TOMM34 PE=1 SV=2		TOMM34	2	2	34.5	8	488245	3.08746e+06	4.5541e+06	5.55291e+06	5.04314e+06	4.24065e+06	1.191	1.296	0.992	1.381	1.105	0.8	0.252173	0.374066	-0.011588	0.465713	0.144046	-0.321928
Q9NZ45	CDGSH iron-sulfur domain-containing protein 1 OS=Homo sapiens GN=CISD1 PE=1 SV=1		CISD1	8	2	12.2	26	804606	1.78952e+06	3.46493e+06	3.1946e+06	2.35074e+06	2.87625e+06	3.682	2.133	0.579	1.886	1.51	0.801	1.88049	1.09288	-0.788365	0.91533	0.594549	-0.320126			Adipogenesis
Q9P2X0	Dolichol-phosphate mannosyltransferase subunit 3 OS=Homo sapiens GN=DPM3 PE=1 SV=2		DPM3	3	1	10.1	11	155915	649000	1.13312e+06	1176136	1.22208e+06	1.01845e+06	6.183	5.608	0.907	1.883	1.512	0.803	2.62831	2.48749	-0.140826	0.913033	0.596458	-0.316528		N-Glycan biosynthesis; Metabolic pathways
P15924	Desmoplakin OS=Homo sapiens GN=DSP PE=1 SV=3		DSP	42	19	331.6	7	2.58324e+07	2.33886e+07	1.27e+07	2.13015e+07	3.46268e+07	1.66308e+07	0.486	1.018	2.153	0.963	0.758	0.804	-1.04097	0.0257376	1.10635	-0.0543923	-0.39973	-0.314733		Arrhythmogenic right ventricular cardiomyopathy (ARVC)	Arrhythmogenic Right Ventricular Cardiomyopathy; Lung fibrosis
P46459	Vesicle-fusing ATPase OS=Homo sapiens GN=NSF PE=1 SV=3		NSF	3	1	82.5	1		712139	367229	568375	727944	493429	100	100	1.667	0.829	0.668	0.805	6.64386	6.64386	0.737254	-0.270556	-0.58208	-0.312939		GABAergic synapse; Synaptic vesicle cycle; Vasopressin-regulated water reabsorption	Synaptic Vesicle Pathway; Brain-Derived Neurotrophic Factor (BDNF) signaling pathway
O75489	NADH dehydrogenase [ubiquinone] iron-sulfur protein 3, mitochondrial OS=Homo sapiens GN=NDUFS3 PE=1 SV=1		NDUFS3	2	1	30.2	6	399125		664392	1.07056e+06	1237129	930182	1.416	2.218	1.566	100	100	0.806	0.501821	1.14926	0.647084	6.64386	6.64386	-0.311148		Alzheimer's disease; Metabolic pathways; Huntington's disease; Oxidative phosphorylation; Parkinson's disease; Non-alcoholic fatty liver disease (NAFLD)	Electron Transport Chain; Oxidative phosphorylation
Q99956	Dual specificity protein phosphatase 9 OS=Homo sapiens GN=DUSP9 PE=1 SV=1		DUSP9	2	1	41.8	3			510197	534848	531768	465912	100	100	0.877	100	100	0.808	6.64386	6.64386	-0.189351	6.64386	6.64386	-0.307573		Signaling pathways regulating pluripotency of stem cells; MAPK signaling pathway
Q9NZL4	Hsp70-binding protein 1 OS=Homo sapiens GN=HSPBP1 PE=1 SV=1		HSPBP1	3	1	39.4	4			1287417	1.75504e+06	2.11071e+06	1.53096e+06	100	100	1.379	100	100	0.809	6.64386	6.64386	0.463622	6.64386	6.64386	-0.305788		Protein processing in endoplasmic reticulum
P01024	Complement C3 OS=Homo sapiens GN=C3 PE=1 SV=2		C3	14	6	187	3	9.78852e+06	2.37243e+07	1.04888e+07	1.15939e+07	1.28662e+07	1.24334e+07	0.801	0.562	0.68	0.833	0.618	0.81	-0.320126	-0.831358	-0.556393	-0.263612	-0.694321	-0.304006		Viral carcinogenesis; Herpes simplex infection; Phagosome; Leishmaniasis; Staphylococcus aureus infection; Complement and coagulation cascades; Tuberculosis; Legionellosis; Systemic lupus erythematosus; Pertussis; Chagas disease (American trypanosomiasis)	Complement and Coagulation Cascades; Allograft Rejection; Complement Activation; TYROBP Causal Network
O00231	26S proteasome non-ATPase regulatory subunit 11 OS=Homo sapiens GN=PSMD11 PE=1 SV=3		PSMD11	15	7	47.4	19	8.01608e+06	1.52749e+07	1.6113e+07	1.31975e+07	1.44104e+07	1.20777e+07	1.825	1.762	1.058	1.409	1.174	0.811	0.867896	0.817214	0.0813396	0.494672	0.231432	-0.302226		Epstein-Barr virus infection; Proteasome	Parkin-Ubiquitin Proteasomal System pathway; Proteasome Degradation
O75506	Heat shock factor-binding protein 1 OS=Homo sapiens GN=HSBP1 PE=1 SV=1		HSBP1	4	1	8.5	25			1.45897e+06	1.12067e+06	2.41616e+06	982320	100	100	1.393	100	100	0.813	6.64386	6.64386	0.478195	6.64386	6.64386	-0.298673
O60502	Protein O-GlcNAcase OS=Homo sapiens GN=MGEA5 PE=1 SV=2		MGEA5	4	1	102.8	1		253284	589653	661615	509393	580985	100	100	0.727	2.714	2.21	0.814	6.64386	6.64386	-0.459973	1.44042	1.14405	-0.296899		Insulin resistance
Q8NC51	Plasminogen activator inhibitor 1 RNA-binding protein OS=Homo sapiens GN=SERBP1 PE=1 SV=2		SERBP1	123	21	44.9	43	1.46289e+08	2.30508e+08	2.21777e+08	2.20389e+08	240211317	2.16805e+08	1.465	1.278	1.286	1.149	0.958	0.821	0.550901	0.353888	0.362891	0.200379	-0.0619024	-0.284546			Apoptosis-related network due to altered Notch3 in ovarian cancer
Q9BTV4	Transmembrane protein 43 OS=Homo sapiens GN=TMEM43 PE=1 SV=1		TMEM43	2	2	44.8	6		1.11694e+06	1.7885e+06	1.36663e+06	877990	1.21058e+06	100	100	0.413	1.271	1.044	0.821	6.64386	6.64386	-1.27579	0.345964	0.0621217	-0.284546
Q96A33	Coiled-coil domain-containing protein 47 OS=Homo sapiens GN=CCDC47 PE=1 SV=1		CCDC47	12	2	55.8	6	722894	2.1949e+06	1.32564e+06	1.82663e+06	1.71766e+06	1.58582e+06	0.653	0.998	1.088	0.817	0.672	0.823	-0.614845	-0.00288828	0.121679	-0.291592	-0.573467	-0.281036
Q9NQ29	Putative RNA-binding protein Luc7-like 1 OS=Homo sapiens GN=LUC7L PE=1 SV=1		LUC7L	28	2	43.7	17	15144024	1.45504e+07	1.4448e+07	1.58772e+07	1.57899e+07	1.38436e+07	0.862	0.703	1.357	1.028	0.816	0.824	-0.21424	-0.508403	0.440421	0.0398403	-0.293359	-0.279284
Q96JB5	CDK5 regulatory subunit-associated protein 3 OS=Homo sapiens GN=CDK5RAP3 PE=1 SV=2		CDK5RAP3	2	1	56.9	1				801300	1.09918e+06	711977		100	100	100	100	0.824	#VALUE!	6.64386	6.64386	6.64386	6.64386	-0.279284
P12235	ADP/ATP translocase 1 OS=Homo sapiens GN=SLC25A4 PE=1 SV=4		SLC25A4	55	1	33	28		1619611	1.73912e+06	1.77761e+06	2130599	1580739	100	100	1.03	1.14	0.94	0.825	6.64386	6.64386	0.0426443	0.189034	-0.0892673	-0.277534		Parkinson's disease; cGMP-PKG signaling pathway; HTLV-I infection; Calcium signaling pathway; Huntington's disease	Synaptic Vesicle Pathway; Electron Transport Chain; Sudden Infant Death Syndrome (SIDS) Susceptibility Pathways
P26368	Splicing factor U2AF 65 kDa subunit OS=Homo sapiens GN=U2AF2 PE=1 SV=4		U2AF2	109	10	53.5	30	2.71015e+08	356365222	2.76379e+08	3.01943e+08	3.26831e+08	3.34205e+08	0.973	0.805	0.849	0.861	0.738	0.829	-0.0394883	-0.312939	-0.236164	-0.215915	-0.438307	-0.270556		Spliceosome	mRNA Processing
P43686	26S protease regulatory subunit 6B OS=Homo sapiens GN=PSMC4 PE=1 SV=2		PSMC4	3	3	47.3	13	1.27957e+06	2.75111e+06	1.55787e+06	2.02392e+06	3.20902e+06	1.81392e+06	1.058	1.836	1.735	0.768	0.639	0.833	0.0813396	0.876566	0.794936	-0.380822	-0.646112	-0.263612		Proteasome; Epstein-Barr virus infection	Proteasome Degradation; Parkin-Ubiquitin Proteasomal System pathway
P38606	V-type proton ATPase catalytic subunit A OS=Homo sapiens GN=ATP6V1A PE=1 SV=2		ATP6V1A	6	3	68.3	6	3.52877e+06	4.88773e+06	5.70405e+06	5.36856e+06	1.0569e+07	5.46953e+06	1.751	2.672	1.416	1.184	1.005	0.833	0.808179	1.41792	0.501821	0.243669	0.0071955	-0.263612		Epithelial cell signaling in Helicobacter pylori infection; mTOR signaling pathway; Rheumatoid arthritis; Vibrio cholerae infection; Collecting duct acid secretion; Metabolic pathways; Oxidative phosphorylation; Phagosome; Synaptic vesicle cycle
A0A024R216	Hepatoma-derived growth factor, related protein 3, isoform CRA_a OS=Homo sapiens GN=HDGFRP3 PE=1 SV=1		HDGFRP3; HDGFL3	11	2	22.6	20	4.96322e+06	4.90122e+06	5.12222e+06	7.75632e+06	7.50136e+06	6.60998e+06	0.741	1.192	1.222	1.558	1.318	0.833	-0.432455	0.253384	0.289244	0.639695	0.39835	-0.263612
Q8WU90	Zinc finger CCCH domain-containing protein 15 OS=Homo sapiens GN=ZC3H15 PE=1 SV=1		ZC3H15	13	3	48.6	10	1.32072e+07	9.13739e+06	8.44361e+06	10867273	1.09915e+07	1.00597e+07	0.582	0.525	1.002	1.298	1.09	0.837	-0.780909	-0.929611	0.00288251	0.37629	0.124328	-0.2567
P51570	Galactokinase OS=Homo sapiens GN=GALK1 PE=1 SV=1		GALK1	7	4	42.2	17			1.07384e+06	2.01727e+06	1.98712e+06	1.7877e+06	100	100	1.571	100	100	0.837	6.64386	6.64386	0.651683	6.64386	6.64386	-0.2567		Amino sugar and nucleotide sugar metabolism; Galactose metabolism; Metabolic pathways
P50213	Isocitrate dehydrogenase [NAD] subunit alpha, mitochondrial OS=Homo sapiens GN=IDH3A PE=1 SV=1		IDH3A	4	2	39.6	5	70493.4		965149	1.08846e+06	1.70896e+06	1.04058e+06	3.542	5.747	1.524	100	100	0.838	1.82456	2.52281	0.607863	6.64386	6.64386	-0.254978		2-Oxocarboxylic acid metabolism; Carbon metabolism; Metabolic pathways; Biosynthesis of amino acids; Citrate cycle (TCA cycle)	TCA Cycle; TCA Cycle and Deficiency of Pyruvate Dehydrogenase complex (PDHc)
O15347	High mobility group protein B3 OS=Homo sapiens GN=HMGB3 PE=1 SV=4		HMGB3	9	2	23	14	1.74323e+07	1.41535e+07	10480454	11956215	9846555	9.66045e+06	0.651	0.462	0.532	0.833	0.699	0.839	-0.619271	-1.11404	-0.910502	-0.263612	-0.516636	-0.253257
E9PK25	Cofilin-1 OS=Homo sapiens GN=CFL1 PE=1 SV=1			25	6	22.7	34	3.14719e+07	2.87229e+07	3.75354e+07	4.99952e+07	5.9121e+07	4.14506e+07	1.04	1.967	1.606	1.964	1.667	0.839	0.0565835	0.975997	0.683472	0.973795	0.737254	-0.253257
P62805	Histone H4 OS=Homo sapiens GN=HIST1H4A PE=1 SV=2		HIST1H4A; HIST1H4F; HIST1H4D; HIST1H4J; HIST2H4A; HIST2H4B; HIST1H4H; HIST1H4C; HIST4H4; HIST1H4E; HIST1H4I; HIST1H4B; HIST1H4K; HIST1H4L	17	4	11.4	41	2.14624e+07	15198261	1.7977e+07	1.49584e+07	27977211	1.08054e+07	0.927	1.092	1.413	1.059	0.743	0.84	-0.109359	0.126973	0.498761	0.0827026	-0.428566	-0.251539		Systemic lupus erythematosus; Alcoholism; Viral carcinogenesis	Gastric Cancer Network 1; Histone Modifications; Type II interferon signaling (IFNG)
Q9Y2Q3	Glutathione S-transferase kappa 1 OS=Homo sapiens GN=GSTK1 PE=1 SV=3		GSTK1	5	2	25.5	12	491307		1.23922e+06	2.63941e+06	2.94005e+06	2.39079e+06	2.146	4.282	1.995	100	100	0.84	1.10165	2.09828	0.996389	6.64386	6.64386	-0.251539		Peroxisome; Metabolism of xenobiotics by cytochrome P450; Chemical carcinogenesis; Glutathione metabolism; Drug metabolism - cytochrome P450	Metapathway biotransformation
P24534	Elongation factor 1-beta OS=Homo sapiens GN=EEF1B2 PE=1 SV=3		EEF1B2	8	1	24.7	7	1.98771e+07	11707910	1.78829e+07	1.40388e+07	14869751	1.27302e+07	0.765	0.535	0.699	1.246	1.048	0.841	-0.386468	-0.902389	-0.516636	0.317304	0.0676387	-0.249822			Translation Factors
Q9NXV2	BTB/POZ domain-containing protein KCTD5 OS=Homo sapiens GN=KCTD5 PE=1 SV=1		KCTD5	35	4	26.1	26	72086366	2.97383e+07	1.9211e+07	53516648	5.67568e+07	4.75618e+07	0.229	0.527	2.551	1.425	1.578	0.843	-2.12658	-0.924125	1.35106	0.510962	0.658097	-0.246395
P62263	40S ribosomal protein S14 OS=Homo sapiens GN=RPS14 PE=1 SV=3		RPS14	47	6	16.3	39	1.21517e+08	1.29473e+08	1.16974e+08	1.93002e+08	2.27905e+08	1.83104e+08	0.657	1.44	1.642	1.531	1.422	0.844	-0.606035	0.526069	0.715454	0.614474	0.507921	-0.244685		Ribosome	Cytoplasmic Ribosomal Proteins
I1E4Y6	PERQ amino acid-rich with GYF domain-containing protein 2 OS=Homo sapiens GN=GIGYF2 PE=1 SV=1			4	1	152.4	1	8.88574e+07	142601264	129473256	2.06805e+08	204598048	1.88562e+08	1.24	1.648	1.329	1.507	1.274	0.845	0.31034	0.720716	0.410341	0.591679	0.349365	-0.242977
P78316	Nucleolar protein 14 OS=Homo sapiens GN=NOP14 PE=1 SV=3		NOP14	4	1	97.6	1	1.80171e+06	4244904	2.01116e+06	1.98068e+06	1.43779e+06	1.81421e+06	0.95	0.571	0.601	0.485	0.412	0.849	-0.0740006	-0.808437	-0.734563	-1.04394	-1.27928	-0.236164
O43491	Band 4.1-like protein 2 OS=Homo sapiens GN=EPB41L2 PE=1 SV=1		EPB41L2	3	1	112.5	1			474884	771752	828213	706792	100	100	1.467	100	100	0.849	6.64386	6.64386	0.552869	6.64386	6.64386	-0.236164		Tight junction
Q96G23	Ceramide synthase 2 OS=Homo sapiens GN=CERS2 PE=1 SV=1		CERS2	4	1	44.8	4	627553	1.4168e+06	3.48701e+06	3.83594e+06	2503548	3.5167e+06	4.727	2.855	0.604	2.813	2.391	0.85	2.24092	1.51349	-0.72738	1.49211	1.25761	-0.234465		Sphingolipid signaling pathway; Metabolic pathways; Sphingolipid metabolism	Sphingolipid Metabolism
Q13442	28 kDa heat- and acid-stable phosphoprotein OS=Homo sapiens GN=PDAP1 PE=1 SV=1		PDAP1	49	6	20.6	27	5.94756e+07	6.57462e+07	7.18893e+07	1.0075e+08	1.20468e+08	8.77012e+07	1.108	1.391	1.32	1.518	1.464	0.851	0.147958	0.476122	0.400538	0.602172	0.549916	-0.232769
O75880	Protein SCO1 homolog, mitochondrial OS=Homo sapiens GN=SCO1 PE=1 SV=1		SCO1	6	4	33.8	21	3.70674e+06	4.02254e+06	3.44728e+06	5.46194e+06	5872985	4.49874e+06	0.813	1.206	1.282	1.709	1.197	0.852	-0.298673	0.27023	0.358396	0.773152	0.259423	-0.231075			Copper homeostasis; Electron Transport Chain
Q99442	Translocation protein SEC62 OS=Homo sapiens GN=SEC62 PE=1 SV=1		SEC62	5	1	45.8	2	594230	1.75575e+06	1.28369e+06	1.72079e+06	2.48634e+06	1.58243e+06	1.838	2.994	1.629	1.018	0.868	0.853	0.878137	1.58207	0.703987	0.0257376	-0.204233	-0.229382		Protein export; Protein processing in endoplasmic reticulum
O00186	Syntaxin-binding protein 3 OS=Homo sapiens GN=STXBP3 PE=1 SV=2		STXBP3	3	2	67.7	3	686539	1.63927e+06	3.82849e+06	3041441	4.2209e+06	2.79726e+06	2.846	2.622	0.929	1.094	0.934	0.853	1.50894	1.39067	-0.106249	0.129613	-0.0985055	-0.229382			Insulin Signaling
P09012	U1 small nuclear ribonucleoprotein A OS=Homo sapiens GN=SNRPA PE=1 SV=3		SNRPA	2	2	31.3	6		933722	1.57719e+06	1.57503e+06	1831385	1.44884e+06	100	100	0.977	1.753	1.495	0.853	6.64386	6.64386	-0.0335695	0.809826	0.580145	-0.229382		Spliceosome	mRNA Processing
P00338	L-lactate dehydrogenase A chain OS=Homo sapiens GN=LDHA PE=1 SV=2		LDHA	9	2	36.7	5	885901	1.93374e+06	4.83575e+06	5.10746e+06	4.78986e+06	4547208	1.543	1.573	0.869	2.787	2.38	0.854	0.625738	0.653519	-0.202572	1.47871	1.25096	-0.227692		Metabolic pathways; Pyruvate metabolism; Propanoate metabolism; Glycolysis / Gluconeogenesis; Central carbon metabolism in cancer; Cysteine and methionine metabolism; Glucagon signaling pathway; HIF-1 signaling pathway	Glycolysis and Gluconeogenesis; Cori Cycle; Photodynamic therapy-induced HIF-1 survival signaling; Amino Acid metabolism
P24539	ATP synthase F(0) complex subunit B1, mitochondrial OS=Homo sapiens GN=ATP5F1 PE=1 SV=2		ATP5F1	23	5	28.9	23	9.62842e+06	1.35773e+07	2.04775e+07	1.67854e+07	1.66277e+07	1.51669e+07	1.887	1.157	0.991	0.883	1.049	0.855	0.916094	0.210389	-0.013043	-0.179515	0.0690147	-0.226004		Metabolic pathways; Parkinson's disease; Alzheimer's disease; Oxidative phosphorylation; Huntington's disease	Electron Transport Chain; Oxidative phosphorylation
Q92572	AP-3 complex subunit sigma-1 OS=Homo sapiens GN=AP3S1 PE=1 SV=1		AP3S1	2	1	21.7	5	923259		3.14209e+06	2.69426e+06	2.95181e+06	2.48409e+06	2.895	2.288	0.79	100	100	0.855	1.53356	1.19409	-0.340075	6.64386	6.64386	-0.226004		Lysosome
Q99584	Protein S100-A13 OS=Homo sapiens GN=S100A13 PE=1 SV=1		S100A13	7	3	11.5	30	2.50116e+06	3.50658e+06	4.06116e+06	6.3839e+06	4.87713e+06	5.19816e+06	2.82	1.495	0.746	1.859	1.386	0.857	1.4957	0.580145	-0.422752	0.894527	0.470927	-0.222633
A6NMY6	Putative annexin A2-like protein OS=Homo sapiens GN=ANXA2P2 PE=5 SV=2		ANXA2P2	5	3	38.6	9	1.68506e+06	2.35857e+06	1.03115e+06	1.43209e+06	4.28243e+06	2.97241e+06	1.14	1.825	1.815	1.171	1.041	0.859	0.189034	0.867896	0.85997	0.227741	0.0579701	-0.21927
A0A0A0MQS1	Pyrroline-5-carboxylate reductase OS=Homo sapiens GN=PYCRL PE=1 SV=1		PYCRL; PYCR3	3	1	29.9	5		444821	476995	499491	582482	463145	100	100	1.027	1.167	1.003	0.86	6.64386	6.64386	0.0384362	0.222805	0.00432161	-0.217591		Metabolic pathways; Arginine and proline metabolism; Biosynthesis of amino acids	Urea cycle and metabolism of amino groups
P35613	Basigin OS=Homo sapiens GN=BSG PE=1 SV=2		BSG	12	2	42.2	7	1.20688e+06	6.99578e+06	8.66067e+06	8.52314e+06	8.09957e+06	7.9127e+06	2.607	2.984	0.771	1.343	1.155	0.86	1.38239	1.57725	-0.375197	0.425459	0.207893	-0.217591			Matrix Metalloproteinases
Q9Y6Y0	Influenza virus NS1A-binding protein OS=Homo sapiens GN=IVNS1ABP PE=1 SV=3		IVNS1ABP	25	6	71.7	16	1.42895e+07	1.43084e+07	2.229e+07	1.48937e+07	2.12769e+07	1.05939e+07	1.413	1.497	1.001	1.273	1.101	0.864	0.498761	0.582074	0.00144197	0.348232	0.138814	-0.210897		Influenza A
Q9HDC9	Adipocyte plasma membrane-associated protein OS=Homo sapiens GN=APMAP PE=1 SV=2		APMAP	9	3	46.5	8		3.3813e+06	6.04332e+06	5.73853e+06	8.27756e+06	4839817	100	100	1.074	1.407	1.585	0.864	6.64386	6.64386	0.102994	0.492622	0.664483	-0.210897
Q9Y5L4	Mitochondrial import inner membrane translocase subunit Tim13 OS=Homo sapiens GN=TIMM13 PE=1 SV=1		TIMM13	7	2	10.5	26	3653405	6240640	1.09136e+07	1.29961e+07	15753008	1.21565e+07	2.516	3.081	1.224	2.091	1.809	0.865	1.33113	1.6234	0.291604	1.06419	0.855192	-0.209228
Q96EY1	DnaJ homolog subfamily A member 3, mitochondrial OS=Homo sapiens GN=DNAJA3 PE=1 SV=2		DNAJA3	5	1	52.5	5		542537	455074	778787	857659	727317	100	100	1.585	1.491	1.292	0.866	6.64386	6.64386	0.664483	0.57628	0.369606	-0.207561		Viral carcinogenesis
P06733	Alpha-enolase OS=Homo sapiens GN=ENO1 PE=1 SV=2		ENO1	35	10	47.1	28	2.07572e+07	2.66076e+07	4.64328e+07	6.13437e+07	7.53055e+07	6.07007e+07	2.08	2.472	1.352	2.007	2.197	0.866	1.05658	1.30568	0.435095	1.00504	1.13553	-0.207561		Glycolysis / Gluconeogenesis; RNA degradation; HIF-1 signaling pathway; Metabolic pathways; Biosynthesis of amino acids; Carbon metabolism	Glycolysis and Gluconeogenesis
B7Z4C8	60S ribosomal protein L31 OS=Homo sapiens GN=RPL31 PE=1 SV=1		RPL31	8	2	15.1	18	4.92156e+06	7.97498e+06	5.34369e+06	4.21465e+06	8.27447e+06	7.34127e+06	0.928	1.186	1.279	0.955	0.895	0.867	-0.107803	0.246104	0.355016	-0.0664274	-0.16004	-0.205896			Cytoplasmic Ribosomal Proteins
P38117	Electron transfer flavoprotein subunit beta OS=Homo sapiens GN=ETFB PE=1 SV=3		ETFB	10	5	27.8	16	357466	1.44674e+06	3.08109e+06	6.15393e+06	6.72237e+06	4.98728e+06	2.824	3.745	1.326	3.793	3.331	0.868	1.49774	1.90497	0.407081	1.92334	1.73596	-0.204233
Q8TBB5	Kelch domain-containing protein 4 OS=Homo sapiens GN=KLHDC4 PE=1 SV=1		KLHDC4	2	1	57.9	2	431454	369985	353517	468228	552649	438594	0.697	0.917	1.315	1.315	1.142	0.869	-0.520769	-0.125006	0.395063	0.395063	0.191563	-0.202572
Q9NY12	H/ACA ribonucleoprotein complex subunit 1 OS=Homo sapiens GN=GAR1 PE=1 SV=1		GAR1	8	2	22.3	7	7.07685e+06	1.0477e+07	9.22234e+06	9820619	9.56307e+06	9.02266e+06	1.127	0.979	0.869	0.949	0.826	0.87	0.172488	-0.0306192	-0.202572	-0.07552	-0.275786	-0.200913		Ribosome biogenesis in eukaryotes
O60664	Perilipin-3 OS=Homo sapiens GN=PLIN3 PE=1 SV=3		PLIN3	4	1	47	4			1.21161e+06	1.95031e+06	1.76261e+06	1834803	100	100	1.223	100	100	0.872	6.64386	6.64386	0.290424	6.64386	6.64386	-0.1976
A0A087WXU3	Extended synaptotagmin-2 OS=Homo sapiens GN=ESYT2 PE=1 SV=1			5	2	102.3	3	365004	234816	1.56531e+06	1.22363e+06	1.26495e+06	1.15253e+06	2.21	1.221	0.695	2.704	2.294	0.873	1.14405	0.288063	-0.524915	1.4351	1.19787	-0.195946
Q53H12	Acylglycerol kinase, mitochondrial OS=Homo sapiens GN=AGK PE=1 SV=2		AGK	10	4	47.1	14	1.14047e+07	9942925	1.31828e+07	1.1056e+07	1.31083e+07	1.02433e+07	1.075	0.893	0.881	1.369	1.2	0.874	0.104337	-0.163268	-0.182786	0.453122	0.263034	-0.194295		Metabolic pathways; Glycerolipid metabolism
P04792	Heat shock protein beta-1 OS=Homo sapiens GN=HSPB1 PE=1 SV=2		HSPB1	6	3	22.8	18	641878	936578	6.68813e+06	5.39924e+06	1.11729e+07	4.86622e+06	6.487	9.293	1.432	5.711	5.006	0.876	2.69755	3.21614	0.518031	2.51374	2.32366	-0.190997		MAPK signaling pathway; Amoebiasis; VEGF signaling pathway; Epstein-Barr virus infection	Apoptosis-related network due to altered Notch3 in ovarian cancer; MAPK Signaling Pathway; VEGFA-VEGFR2 Signaling Pathway; p38 MAPK Signaling Pathway; Fas Ligand (FasL) pathway and Stress induction of Heat Shock Proteins (HSP) regulation; ATM Signaling Network in Development and Disease
P02786	Transferrin receptor protein 1 OS=Homo sapiens GN=TFRC PE=1 SV=2		TFRC	8	4	84.8	6	346927	2.24211e+06	3.69811e+06	3.93097e+06	4881595	3.7735e+06	1.744	1.71	1.149	1.576	1.465	0.878	0.8024	0.773996	0.200379	0.656268	0.550901	-0.187707		Phagosome; HIF-1 signaling pathway; Hematopoietic cell lineage; Endocytosis	Iron metabolism in placenta
A0A087X0X3	Heterogeneous nuclear ribonucleoprotein M OS=Homo sapiens GN=HNRNPM PE=1 SV=1			11	5	77.5	10	931640	8.24245e+06	4117359	7.97529e+06	8.44099e+06	6.47013e+06	2.502	2.948	1.266	1.159	1.019	0.879	1.32308	1.55974	0.340277	0.212881	0.0271541	-0.186065
P39656	Dolichyl-diphosphooligosaccharide--protein glycosyltransferase 48 kDa subunit OS=Homo sapiens GN=DDOST PE=1 SV=4		DDOST	15	4	50.8	9	1.19471e+07	25163279	2.61122e+07	2.35222e+07	2.20226e+07	2.12442e+07	1.999	1.38	0.72	1.046	0.805	0.88	0.999278	0.464668	-0.473931	0.0648829	-0.312939	-0.184425		Protein processing in endoplasmic reticulum; Metabolic pathways; N-Glycan biosynthesis	AGE/RAGE pathway
Q96E11	Ribosome-recycling factor, mitochondrial OS=Homo sapiens GN=MRRF PE=1 SV=1		MRRF	7	4	29.3	16	1.23054e+06	2.72265e+06	4.93643e+06	4.83158e+06	5.5704e+06	4.87275e+06	1.419	1.659	0.984	0.863	0.949	0.88	0.504875	0.730314	-0.0232698	-0.212568	-0.07552	-0.184425
H0YHG0	Uncharacterized protein (Fragment) OS=Homo sapiens PE=4 SV=1			5	3	59.1	6	3.00454e+06	5.04313e+06	5.33332e+06	5.78643e+06	6.67756e+06	5.64717e+06	1.502	1.568	1.044	1.3	1.144	0.88	0.586885	0.648926	0.0621217	0.378512	0.194087	-0.184425
P10809	60 kDa heat shock protein, mitochondrial OS=Homo sapiens GN=HSPD1 PE=1 SV=2		HSPD1	197	23	61	47	1.40412e+08	2.3478e+08	4.45678e+08	5.53799e+08	669605809	5.64777e+08	2.61	3.604	1.349	2.783	2.313	0.88	1.38405	1.8496	0.43189	1.47664	1.20977	-0.184425		RNA degradation; Legionellosis; Type I diabetes mellitus; Tuberculosis	Sudden Infant Death Syndrome (SIDS) Susceptibility Pathways; Apoptosis-related network due to altered Notch3 in ovarian cancer
P08670	Vimentin OS=Homo sapiens GN=VIM PE=1 SV=4		VIM	28	12	53.6	28	3.05676e+07	3.24518e+07	1.96812e+07	2.69488e+07	4.05565e+07	2.42721e+07	0.648	1.294	1.655	1.002	0.89	0.881	-0.625934	0.371838	0.726831	0.00288251	-0.168123	-0.182786		Epstein-Barr virus infection; MicroRNAs in cancer	Striated Muscle Contraction; TGF-B Signaling in Thyroid Cells for Epithelial-Mesenchymal Transition; Spinal Cord Injury; Apoptosis-related network due to altered Notch3 in ovarian cancer; T-Cell antigen Receptor (TCR) Signaling Pathway; Primary Focal Segmental Glomerulosclerosis FSGS; Allograft Rejection
A0A0C4DG17	40S ribosomal protein SA OS=Homo sapiens GN=RPSA PE=1 SV=1		RPSA	9	2	33.3	8	2.10138e+06	3618265	3.37032e+06	5.13956e+06	5.92975e+06	5.1645e+06	1.338	1.945	1.454	1.411	1.242	0.881	0.420078	0.95977	0.540027	0.496718	0.312665	-0.182786			Cytoplasmic Ribosomal Proteins
P60891	Ribose-phosphate pyrophosphokinase 1 OS=Homo sapiens GN=PRPS1 PE=1 SV=2		PRPS1	28	5	34.8	18	1.36141e+07	1.05206e+07	1.20338e+07	1.57884e+07	9134874	1.37318e+07	0.84	0.591	0.769	1.846	1.352	0.881	-0.251539	-0.75877	-0.378944	0.884403	0.435095	-0.182786		Purine metabolism; Metabolic pathways; Pentose phosphate pathway; Carbon metabolism; Biosynthesis of amino acids	Nucleotide Metabolism
D6REX3	Protein transport protein Sec31A OS=Homo sapiens GN=SEC31A PE=1 SV=1		SEC31A	1	1	136.1	1	1.07947e+06	4.11377e+06	3.51573e+06	5.18873e+06	4.41112e+06	4.934e+06	2.771	2.924	1.055	1.31	1.156	0.882	1.47041	1.54794	0.077243	0.389567	0.209141	-0.181149			Sterol Regulatory Element-Binding Proteins (SREBP) signalling
Q9HCG8	Pre-mRNA-splicing factor CWC22 homolog OS=Homo sapiens GN=CWC22 PE=1 SV=3		CWC22	3	1	105.4	2	355176	762664	1.70924e+06	1.53105e+06	2.50762e+06	1.45619e+06	4.094	5.052	1.234	2.086	1.84	0.882	2.03351	2.33685	0.303342	1.06074	0.879706	-0.181149
Q01130	Serine/arginine-rich splicing factor 2 OS=Homo sapiens GN=SRSF2 PE=1 SV=4		SRSF2	11	3	25.5	14	30347708	46615208	9637351	49728948	57972681	51060690	0.746	1.278	1.419	1.161	1.027	0.885	-0.422752	0.353888	0.504875	0.215368	0.0384362	-0.176251		Spliceosome; Herpes simplex infection	mRNA Processing
H0Y368	Dolichol-phosphate mannosyltransferase subunit 1 (Fragment) OS=Homo sapiens GN=DPM1 PE=1 SV=1			12	4	33.3	14	8740426	8.09914e+06	1.71683e+07	1.45866e+07	1.83027e+07	1.44003e+07	1.383	1.071	1.022	1.512	1.312	0.886	0.467801	0.0989585	0.0313952	0.596458	0.391768	-0.174621
A0A0G2JPR0	Complement C4-A OS=Homo sapiens GN=C4A PE=1 SV=1		LOC100294156	22	3	192.8	2	1.90847e+07	2.92204e+07	1.76897e+07	2.35953e+07	3.02177e+07	3.028e+07	0.796	0.904	1.135	0.852	0.757	0.889	-0.32916	-0.145605	0.182692	-0.231075	-0.401635	-0.169745
L0R6Q1	Alternative protein SLC35A4 OS=Homo sapiens GN=SLC35A4 PE=4 SV=1		SLC35A4	1	1	11.1	8	217129	463036	1.3208e+06	1.86121e+06	3.09391e+06	1.78463e+06	5.175	10.196	1.97	4.176	3.713	0.889	2.37156	3.34993	0.978196	2.06212	1.89259	-0.169745
P28070	Proteasome subunit beta type-4 OS=Homo sapiens GN=PSMB4 PE=1 SV=4		PSMB4	5	2	29.2	7	1.35162e+06	3.42414e+06	809554	2.82876e+06	4095034	968414	1.231	2.09	1.46	0.866	0.797	0.892	0.299831	1.0635	0.545968	-0.207561	-0.327348	-0.164884		Proteasome	Proteasome Degradation
Q9Y2H1	Serine/threonine-protein kinase 38-like OS=Homo sapiens GN=STK38L PE=1 SV=3		STK38L	59	11	54	30	6.18557e+07	6.6426e+07	6.07331e+07	8.55602e+07	1.00196e+08	7.98739e+07	0.876	1.242	1.275	1.181	1.052	0.892	-0.190997	0.312665	0.350497	0.240009	0.0731347	-0.164884
Q7Z7H5	Transmembrane emp24 domain-containing protein 4 OS=Homo sapiens GN=TMED4 PE=1 SV=1		TMED4	2	1	25.9	5	1.61739e+06	2.75301e+06	1.83495e+06	2489907	2.69067e+06	2.39694e+06	0.965	1.19	1.233	0.94	0.839	0.893	-0.0513992	0.250962	0.302173	-0.0892673	-0.253257	-0.163268
Q5HYB6	Epididymis luminal protein 189 OS=Homo sapiens GN=DKFZp686J1372 PE=1 SV=1		TPM3	6	2	27.2	9	467358	318142	2.0664e+06	3.85031e+06	5.18728e+06	3.54246e+06	0.666	0.799	1.664	1.802	1.718	0.893	-0.586406	-0.323733	0.734655	0.849599	0.78073	-0.163268			Striated Muscle Contraction
A8MXP9	Matrin-3 OS=Homo sapiens GN=MATR3 PE=1 SV=1			2	2	99.9	4		5.2698e+06	1391172	1.63377e+06	1336464	1.57458e+06	100	100	0.808	0.645	0.576	0.894	6.64386	6.64386	-0.307573	-0.632629	-0.795859	-0.161653
M0R2B7	DNA polymerase OS=Homo sapiens GN=POLD1 PE=1 SV=1		POLD1	3	1	126.3	1		752216	568819	1.16013e+06	1620936	1118055	100	100	2.397	1.602	1.432	0.894	6.64386	6.64386	1.26123	0.679874	0.518031	-0.161653			DNA Replication; Mismatch repair; Nucleotide Metabolism; Homologous recombination
P27708	CAD protein OS=Homo sapiens GN=CAD PE=1 SV=3		CAD	8	3	242.8	1	1.76411e+06	3.49423e+06	2.99958e+06	4.23181e+06	5.12166e+06	4.12256e+06	1.303	1.955	1.617	1.241	1.227	0.895	0.381837	0.967169	0.69332	0.311503	0.295135	-0.16004		Alanine, aspartate and glutamate metabolism; Metabolic pathways; Pyrimidine metabolism	Endothelin Pathways; Amino Acid metabolism
Q13464	Rho-associated protein kinase 1 OS=Homo sapiens GN=ROCK1 PE=1 SV=1		ROCK1	5	3	158.1	2	1.49355e+06	2.88188e+06	1.22864e+06	2.25746e+06	2.53816e+06	2.35928e+06	1.025	0.846	1.288	0.803	0.831	0.897	0.0356239	-0.24127	0.365133	-0.316528	-0.26708	-0.15682		Pathways in cancer; Pathogenic Escherichia coli infection; Chemokine signaling pathway; Salmonella infection; cGMP-PKG signaling pathway; TGF-beta signaling pathway; Platelet activation; Leukocyte transendothelial migration; Focal adhesion; Axon guidance; Oxytocin signaling pathway; Sphingolipid signaling pathway; MicroRNAs in cancer; Regulation of actin cytoskeleton; Vascular smooth muscle contr…	Regulation of Actin Cytoskeleton; Regulation of Microtubule Cytoskeleton; VEGFA-VEGFR2 Signaling Pathway; Pathogenic Escherichia coli infection; MicroRNAs in cardiomyocyte hypertrophy; EGF/EGFR Signaling Pathway; Focal Adhesion; Androgen receptor signaling pathway; Chemokine signaling pathway; AGE/RAGE pathway; Leptin signaling pathway; G13 Signaling Pathway; TGF-beta Signaling Pathway; Integrin-…
P09429	High mobility group protein B1 OS=Homo sapiens GN=HMGB1 PE=1 SV=3		HMGB1	42	4	24.9	13	5.67548e+07	6.2935e+07	4.6392e+07	44602722	4.6623e+07	4.66599e+07	0.686	0.677	0.833	0.89	0.924	0.898	-0.54372	-0.562772	-0.263612	-0.168123	-0.114035	-0.155213		Base excision repair	Retinoblastoma (RB) in Cancer; DNA Damage Response (only ATM dependent)
Q01813	ATP-dependent 6-phosphofructokinase, platelet type OS=Homo sapiens GN=PFKP PE=1 SV=2		PFKP	2	2	85.5	3	385421	516509	2.68228e+06	2849703	2527695	1.0313e+06	2.156	2.234	0.823	2.139	1.924	0.899	1.10836	1.15963	-0.281036	1.09694	0.944109	-0.153607		AMPK signaling pathway; Carbon metabolism; RNA degradation; Fructose and mannose metabolism; Galactose metabolism; Biosynthesis of amino acids; Central carbon metabolism in cancer; Glycolysis / Gluconeogenesis; Pentose phosphate pathway; Thyroid hormone signaling pathway; Metabolic pathways	Glycolysis and Gluconeogenesis; Cori Cycle
P18615	Negative elongation factor E OS=Homo sapiens GN=NELFE PE=1 SV=3		NELFE; RDBP	1	1	43.2	2		922358	845706	804175	1.01614e+06	782049	100	100	1.011	0.906	0.817	0.902	6.64386	6.64386	0.015783	-0.142417	-0.291592	-0.148801			Initiation of transcription and translation elongation at the HIV-1 LTR
Q01650	Large neutral amino acids transporter small subunit 1 OS=Homo sapiens GN=SLC7A5 PE=1 SV=2		SLC7A5	5	1	55	3	526103	746158	724910	793289	920521	773582	1.172	1.252	1.068	1.105	0.999	0.904	0.228973	0.324235	0.0949116	0.144046	-0.00144342	-0.145605		Central carbon metabolism in cancer; mTOR signaling pathway	Aryl Hydrocarbon Receptor Pathway
Q9Y6C9	Mitochondrial carrier homolog 2 OS=Homo sapiens GN=MTCH2 PE=1 SV=1		MTCH2	9	3	33.3	12	3.08044e+06	7.41602e+06	8.19492e+06	6.34121e+06	8.13193e+06	6.76559e+06	1.263	0.717	0.91	1.034	1.3	0.905	0.336855	-0.479955	-0.136062	0.0482362	0.378512	-0.14401
Q9Y5V0	Zinc finger protein 706 OS=Homo sapiens GN=ZNF706 PE=1 SV=1		ZNF706	3	1	8.5	16	29359814	27709408	25953572	21579320	28674050	21081004	0.752	0.699	0.929	0.809	0.733	0.906	-0.411195	-0.516636	-0.106249	-0.305788	-0.448115	-0.142417
Q9UHQ9	NADH-cytochrome b5 reductase 1 OS=Homo sapiens GN=CYB5R1 PE=1 SV=1		CYB5R1	2	1	34.1	3		517730	576508	876339	941789	856488	100	100	1.374	1.759	1.594	0.906	6.64386	6.64386	0.458382	0.814755	0.672652	-0.142417		Amino sugar and nucleotide sugar metabolism	Oxidation by Cytochrome P450
D6REE5	Guanine nucleotide-binding protein subunit beta-2-like 1 (Fragment) OS=Homo sapiens GN=GNB2L1 PE=1 SV=1			2	1	34.9	5	2650858	1.68257e+06	2660325	2.00441e+06	2.28498e+06	1.96053e+06	0.854	0.617	0.722	1.238	1.123	0.907	-0.227692	-0.696658	-0.469929	0.308011	0.167358	-0.140826
O14744	Protein arginine N-methyltransferase 5 OS=Homo sapiens GN=PRMT5 PE=1 SV=4		PRMT5	77	20	72.6	41	1.4639e+08	2.83801e+08	9.1141e+07	9.42388e+07	1.02533e+08	8.71638e+07	0.453	0.655	1.309	0.449	0.391	0.908	-1.14242	-0.610433	0.388465	-1.15521	-1.35476	-0.139236		RNA transport
Q14444	Caprin-1 OS=Homo sapiens GN=CAPRIN1 PE=1 SV=2		CAPRIN1	7	2	78.3	3	4.45118e+06	13552784	4.60828e+06	5.17792e+06	5.85181e+06	4.73406e+06	0.838	0.944	1.126	0.543	0.493	0.909	-0.254978	-0.0831412	0.171207	-0.880976	-1.02034	-0.137648
Q7Z4H3	HD domain-containing protein 2 OS=Homo sapiens GN=HDDC2 PE=1 SV=1		HDDC2	3	1	23.4	3	1.65476e+06	2.67981e+06	2.41077e+06	3599488	5182395	3.52787e+06	1.239	2.241	1.808	1.396	1.268	0.909	0.309176	1.16414	0.854395	0.481299	0.342555	-0.137648
Q9UJZ1	Stomatin-like protein 2, mitochondrial OS=Homo sapiens GN=STOML2 PE=1 SV=1		STOML2	23	6	38.5	22	2.23154e+06	4.41387e+06	1.512e+07	1.61697e+07	1.86228e+07	1.66311e+07	4.165	4.016	1.263	2.52	2.75	0.909	2.05832	2.00576	0.336855	1.33342	1.45943	-0.137648
A0A0A0MSF9	G patch domain-containing protein 11 OS=Homo sapiens GN=GPATCH11 PE=1 SV=1		CCDC75; GPATCH11	1	1	33.3	3	1.05707e+06	1.4086e+06	2.32737e+06	1.91827e+06	2.0869e+06	1881867	1.873	1.413	0.754	1.415	1.287	0.91	0.905351	0.498761	-0.407364	0.500802	0.364012	-0.136062
Q9BQ61	Uncharacterized protein C19orf43 OS=Homo sapiens GN=C19orf43 PE=1 SV=1		C19orf43; TRIR	10	3	18.4	13	5.45946e+06	1.29048e+07	1.1312e+07	1.07039e+07	1.42443e+07	13853090	1.194	1.555	1.102	0.976	1.038	0.912	0.255803	0.636915	0.140124	-0.0350469	0.0538064	-0.132894
Q9UBB6	Neurochondrin OS=Homo sapiens GN=NCDN PE=1 SV=1		NCDN	2	1	78.8	2	46273.4	99883.4	125944	394833	493783	388233	2.316	7.635	3.297	4.107	3.745	0.912	1.21164	2.93263	1.72115	2.03808	1.90497	-0.132894
O60869	Endothelial differentiation-related factor 1 OS=Homo sapiens GN=EDF1 PE=1 SV=1		EDF1	17	3	16.4	22	2.61704e+07	4.05254e+07	3.04973e+07	3.36955e+07	4.36193e+07	3.32743e+07	1.258	1.42	1.116	0.928	0.692	0.913	0.331132	0.505891	0.158337	-0.107803	-0.531156	-0.131313
O00203	AP-3 complex subunit beta-1 OS=Homo sapiens GN=AP3B1 PE=1 SV=3		AP3B1	3	3	121.2	2	1.05856e+06	4.65619e+06	4.70489e+06	5841073	4.72259e+06	2.9354e+06	2.037	1.963	0.743	1.53	1.528	0.913	1.02645	0.97306	-0.428566	0.613532	0.611645	-0.131313		Lysosome
Q70UQ0	Inhibitor of nuclear factor kappa-B kinase-interacting protein OS=Homo sapiens GN=IKBIP PE=1 SV=1		IKBIP	3	2	39.3	5	1.16345e+06	787593	1.86971e+06	2.12547e+06	2695925	2.09279e+06	1.445	1.75	1.211	2.995	2.735	0.913	0.531069	0.807355	0.276199	1.58256	1.45154	-0.131313
P26583	High mobility group protein B2 OS=Homo sapiens GN=HMGB2 PE=1 SV=2		HMGB2	22	5	24	19	1.81225e+07	2.40216e+07	1.80958e+07	2.72839e+07	2.97255e+07	2.39801e+07	0.902	1.154	1.377	1.235	0.938	0.914	-0.148801	0.206643	0.461529	0.304511	-0.0923402	-0.129734			Ectoderm Differentiation; Retinoblastoma (RB) in Cancer
P27695	DNA-(apurinic or apyrimidinic site) lyase OS=Homo sapiens GN=APEX1 PE=1 SV=2		APEX1	9	4	35.5	19	8.8155e+06	9.63553e+06	1.14683e+07	6094795	8.72322e+06	7.84742e+06	1.015	0.882	1.019	1.006	1.098	0.914	0.0214797	-0.181149	0.0271541	0.00863031	0.134878	-0.129734		Base excision repair	Spinal Cord Injury; Human Thyroid Stimulating Hormone (TSH) signaling pathway
O75832	26S proteasome non-ATPase regulatory subunit 10 OS=Homo sapiens GN=PSMD10 PE=1 SV=1		PSMD10	3	1	24.4	4		2.38941e+06	1.64579e+06	1.91982e+06	2.52568e+06	1893857	100	100	1.291	0.835	0.764	0.915	6.64386	6.64386	0.368489	-0.260152	-0.388355	-0.128156			Proteasome Degradation; Parkin-Ubiquitin Proteasomal System pathway
Q16630	Cleavage and polyadenylation specificity factor subunit 6 OS=Homo sapiens GN=CPSF6 PE=1 SV=2		CPSF6	78	10	59.2	21	5.19477e+07	8.36737e+07	7.27878e+07	8.44194e+07	1.05704e+08	1.11619e+08	0.86	0.937	1.134	0.991	0.985	0.915	-0.217591	-0.093879	0.181421	-0.013043	-0.0218044	-0.128156		mRNA surveillance pathway
Q96S66	Chloride channel CLIC-like protein 1 OS=Homo sapiens GN=CLCC1 PE=1 SV=1		CLCC1	3	2	62	4	571738	459340	929554	1.11271e+06	1.64076e+06	1.06699e+06	1.397	2.069	1.482	0.96	1.101	0.915	0.482332	1.04893	0.567545	-0.0588937	0.138814	-0.128156
Q15382	GTP-binding protein Rheb OS=Homo sapiens GN=RHEB PE=1 SV=1		RHEB	2	1	20.5	4	234786	456479	494778	937971	997248	926004	1.793	3.039	1.695	2.135	1.954	0.915	0.842375	1.6036	0.761285	1.09424	0.96643	-0.128156		Insulin signaling pathway; mTOR signaling pathway; Thyroid hormone signaling pathway; PI3K-Akt signaling pathway; AMPK signaling pathway; Phospholipase D signaling pathway; Longevity regulating pathway; Choline metabolism in cancer	Angiopoietin Like Protein 8 Regulatory Pathway; Insulin Signaling; PI3K-AKT-mTOR signaling pathway and therapeutic opportunities; Target Of Rapamycin (TOR) Signaling; Follicle Stimulating Hormone (FSH) signaling pathway; Focal Adhesion-PI3K-Akt-mTOR-signaling pathway; BDNF-TrkB Signaling
Q96AA3	Protein RFT1 homolog OS=Homo sapiens GN=RFT1 PE=1 SV=1		RFT1	2	1	60.3	2			2.06471e+06	1.66229e+06	1.22853e+06	1.64015e+06	100	100	0.5	100	100	0.915	6.64386	6.64386	-1	6.64386	6.64386	-0.128156
P11172	Uridine 5'-monophosphate synthase OS=Homo sapiens GN=UMPS PE=1 SV=1		UMPS	6	4	52.2	11	1.02419e+06	1.71305e+06	4.84553e+06	5.66062e+06	9.84134e+06	5.66049e+06	1.705	2.01	1.41	2.016	1.961	0.916	0.769772	1.0072	0.495695	1.0115	0.97159	-0.12658		Drug metabolism - other enzymes; Pyrimidine metabolism; Metabolic pathways	Fluoropyrimidine Activity
Q8WX92	Negative elongation factor B OS=Homo sapiens GN=NELFB PE=1 SV=1		COBRA1; NELFB	3	2	65.7	4	1.25913e+06	2.02999e+06	617939	1.90824e+06	2.14573e+06	1.92624e+06	1.458	1.348	1.516	1.009	0.928	0.92	0.543991	0.43082	0.60027	0.0129262	-0.107803	-0.120294			Initiation of transcription and translation elongation at the HIV-1 LTR
Q5TDF0	Cancer-related nucleoside-triphosphatase OS=Homo sapiens GN=NTPCR PE=1 SV=1		NTPCR	25	5	25.1	32	1.47606e+07	1.36429e+07	2.55951e+07	2.19675e+07	2.37716e+07	2.43609e+07	1.467	1.239	0.845	1.636	1.471	0.92	0.552869	0.309176	-0.242977	0.710173	0.556797	-0.120294
A8K878	Mesencephalic astrocyte-derived neurotrophic factor OS=Homo sapiens GN=MANF PE=1 SV=1		MANF	5	2	21.1	6	9.3622e+06	13358941	7.84027e+06	7.60616e+06	8.55763e+06	8.76181e+06	0.98	0.734	0.749	0.708	0.653	0.921	-0.0291463	-0.446148	-0.416962	-0.498179	-0.614845	-0.118727
A0A0C4DG89	Probable ATP-dependent RNA helicase DDX46 OS=Homo sapiens GN=DDX46 PE=1 SV=1		DDX46	131	31	117.4	31	1.60885e+08	1.8098e+08	1.71865e+08	2.40249e+08	2.87421e+08	2.28831e+08	0.943	1.258	1.289	1.375	1.211	0.921	-0.0846703	0.331132	0.366252	0.459432	0.276199	-0.118727
P14618	Pyruvate kinase PKM OS=Homo sapiens GN=PKM PE=1 SV=4		PKM	46	13	57.9	29	1.77177e+07	2.58174e+07	7.11079e+07	8.32941e+07	9.73268e+07	9.33787e+07	2.735	4.229	1.203	2.925	3.115	0.921	1.45154	2.08032	0.266637	1.54844	1.63923	-0.118727		Carbon metabolism; Glycolysis / Gluconeogenesis; Pyruvate metabolism; Central carbon metabolism in cancer; Biosynthesis of amino acids; Type II diabetes mellitus; Metabolic pathways; Glucagon signaling pathway; Purine metabolism; Viral carcinogenesis	Amino Acid metabolism; Glycolysis and Gluconeogenesis; Photodynamic therapy-induced HIF-1 survival signaling
A0A087WX97	Bcl-2-like protein 13 OS=Homo sapiens GN=BCL2L13 PE=1 SV=1		BCL2L13	2	1	54.4	2			805422	1.292e+06	1.86889e+06	1.28623e+06	100	100	1.952	100	100	0.923	6.64386	6.64386	0.964953	6.64386	6.64386	-0.115597			Regulation of Apoptosis by Parathyroid Hormone-related Protein
Q9UN37	Vacuolar protein sorting-associated protein 4A OS=Homo sapiens GN=VPS4A PE=1 SV=1		VPS4A	6	2	48.9	5	1.17647e+06	952434	3.46e+06	4.30903e+06	6.63661e+06	4.16397e+06	1.857	2.772	1.71	2.928	2.117	0.924	0.892974	1.47093	0.773996	1.54992	1.08202	-0.114035		Endocytosis
Q8WVK2	U4/U6.U5 small nuclear ribonucleoprotein 27 kDa protein OS=Homo sapiens GN=SNRNP27 PE=1 SV=1		SNRNP27	36	5	18.8	30	3.20225e+07	4.70246e+07	3.52018e+07	52771453	7.12587e+07	4.86594e+07	0.818	1.335	1.548	1.145	1.023	0.926	-0.289827	0.41684	0.630405	0.195348	0.0328061	-0.110916		Spliceosome
Q9P035	Very-long-chain (3R)-3-hydroxyacyl-CoA dehydratase 3 OS=Homo sapiens GN=HACD3 PE=1 SV=2		PTPLAD1; HACD3	18	6	43.1	19	9.92768e+06	1.38811e+07	2.28932e+07	2.25884e+07	2.2172e+07	2.07392e+07	1.942	1.403	0.765	1.343	1.438	0.926	0.957543	0.488515	-0.386468	0.425459	0.524064	-0.110916		Biosynthesis of unsaturated fatty acids; Fatty acid metabolism; Fatty acid elongation
P29372	DNA-3-methyladenine glycosylase OS=Homo sapiens GN=MPG PE=1 SV=3		MPG	12	5	32.8	18	8.44979e+06	1.28526e+07	7.4723e+06	6.86028e+06	9.76604e+06	9.60171e+06	0.631	0.764	1.145	0.866	0.733	0.928	-0.664288	-0.388355	0.195348	-0.207561	-0.448115	-0.107803		Base excision repair
Q96HY6	DDRGK domain-containing protein 1 OS=Homo sapiens GN=DDRGK1 PE=1 SV=2		DDRGK1	1	1	35.6	5		256307	526061	415633	630684	416503	100	100	1.008	1.685	1.566	0.929	6.64386	6.64386	0.0114956	0.752749	0.647084	-0.106249
Q04837	Single-stranded DNA-binding protein, mitochondrial OS=Homo sapiens GN=SSBP1 PE=1 SV=1		SSBP1	4	1	17.2	5	524553	796414	2581206	2.56873e+06	2.74776e+06	2572657	4.186	3.748	0.895	3.351	3.112	0.929	2.06557	1.90612	-0.16004	1.74459	1.63784	-0.106249		Homologous recombination; Mismatch repair; DNA replication
Q86X55	Histone-arginine methyltransferase CARM1 OS=Homo sapiens GN=CARM1 PE=1 SV=3		CARM1	2	1	65.8	1	542932		2739268	2.29696e+06	3.57407e+06	2307118	4.292	4.71	1.097	100	100	0.931	2.10165	2.23573	0.133564	6.64386	6.64386	-0.103147		Endocrine resistance	Androgen receptor signaling pathway
I3L504	Eukaryotic translation initiation factor 5A-1 OS=Homo sapiens GN=EIF5A PE=1 SV=1			22	3	20.5	23	22043894	3.45412e+07	21524977	26065411	2.72226e+07	26397098	1.006	1.131	1.124	0.902	0.842	0.933	0.00863031	0.177599	0.168642	-0.148801	-0.248108	-0.100051			eIF5A regulation in response to inhibition of the nuclear export system
Q9BWH6	RNA polymerase II-associated protein 1 OS=Homo sapiens GN=RPAP1 PE=1 SV=3		RPAP1	1	1	152.7	1	669475	1.09649e+06	1.63773e+06	1.49111e+06	1.01936e+06	1.49952e+06	2.081	1.089	0.523	1.413	1.318	0.933	1.05728	0.123004	-0.935117	0.498761	0.39835	-0.100051
Q15645	Pachytene checkpoint protein 2 homolog OS=Homo sapiens GN=TRIP13 PE=1 SV=2		TRIP13	8	3	48.5	11	213380		2.96423e+06	2.77692e+06	3.78679e+06	2.82302e+06			1.194	100	100	0.933	#VALUE!	#VALUE!	0.255803	6.64386	6.64386	-0.100051
A0A087WUT6	Eukaryotic translation initiation factor 5B OS=Homo sapiens GN=EIF5B PE=1 SV=1			55	15	138.6	18	3.76911e+07	38185898	4.38245e+07	5.16168e+07	5.21123e+07	4.47266e+07	1.017	1.181	1.276	1.214	1.112	0.934	0.0243197	0.240009	0.351628	0.279768	0.153157	-0.0985055
P22695	Cytochrome b-c1 complex subunit 2, mitochondrial OS=Homo sapiens GN=UQCRC2 PE=1 SV=3		UQCRC2	24	6	48.4	23	8.49933e+06	1.74021e+07	2.01718e+07	1.58566e+07	2.3729e+07	2.25792e+07	1.637	1.785	1.131	1.319	1.16	0.934	0.711054	0.835924	0.177599	0.399445	0.214125	-0.0985055		Oxidative phosphorylation; Cardiac muscle contraction; Parkinson's disease; Non-alcoholic fatty liver disease (NAFLD); Alzheimer's disease; Huntington's disease; Metabolic pathways	Electron Transport Chain
Q71U36	Tubulin alpha-1A chain OS=Homo sapiens GN=TUBA1A PE=1 SV=1		TUBA1A	135	5	50.1	36	2.71642e+08	3.94452e+08	5.4842e+08	6.66918e+08	8.452e+08	6.91714e+08	2.159	2.127	1.132	1.813	1.862	0.934	1.11036	1.08882	0.178874	0.858379	0.896853	-0.0985055		Phagosome; Pathogenic Escherichia coli infection; Apoptosis; Gap junction	Parkin-Ubiquitin Proteasomal System pathway; Pathogenic Escherichia coli infection
Q8NCA5	Protein FAM98A OS=Homo sapiens GN=FAM98A PE=1 SV=1		FAM98A	5	1	55.4	2	1.78886e+06	3.07115e+06	2.99815e+06	2.54886e+06	3.38063e+06	2.57094e+06	1.426	1.352	0.948	0.862	0.807	0.935	0.511974	0.435095	-0.077041	-0.21424	-0.309359	-0.0969617
P36776	Lon protease homolog, mitochondrial OS=Homo sapiens GN=LONP1 PE=1 SV=2		LONP1	6	3	106.4	4	283635		2783619	3.52606e+06	3.36953e+06	3.45466e+06	4.74	5.45	0.986	100	100	0.936	2.24489	2.44626	-0.0203404	6.64386	6.64386	-0.0954196
O94952	F-box only protein 21 OS=Homo sapiens GN=FBXO21 PE=2 SV=2		FBXO21	9	4	72.2	10	1.00611e+07	1.53369e+07	8.78187e+06	9.79651e+06	11461643	1.13415e+07	0.917	1.026	1.114	0.646	0.759	0.938	-0.125006	0.0370307	0.155749	-0.630394	-0.397828	-0.0923402
Q8NI27	THO complex subunit 2 OS=Homo sapiens GN=THOC2 PE=1 SV=2		THOC2	8	3	182.7	2	4.56775e+06	7.31163e+06	3.72067e+06	4.02152e+06	5.74146e+06	4.80577e+06	0.655	0.905	1.382	0.533	0.764	0.938	-0.610433	-0.14401	0.466758	-0.907793	-0.388355	-0.0923402		Spliceosome; RNA transport
J3QR44	Cyclin-dependent kinase 11B OS=Homo sapiens GN=CDK11B PE=1 SV=2		CDK11B	8	3	92.6	4	2.07022e+06	4176104	2.99337e+06	4.25121e+06	5.60066e+06	5.27188e+06	1.082	1.925	1.424	1.078	1.179	0.938	0.1137	0.944858	0.509949	0.108357	0.237564	-0.0923402
[truncated: 842 more rows]
